# Supplementary material for: Cathepsins Trigger Cell Death and Regulate Radioresistance in Glioblastoma
Source: Cells. 2022 Dec 17;11(24):4108. doi: 10.3390/cells11244108 (PMC9777369; doi:10.3390/cells11244108)
Supplement: Supplementary file 1 [file cells-11-04108-s001.zip]

Archive with 2 entries (2 files):
- cells-1996979-supplementary.xlsx
- supplementary.pdf
