# Supplementary material for: Cathepsins Trigger Cell Death and Regulate Radioresistance in Glioblastoma
Source: Cells. 2022 Dec 17;11(24):4108. doi: 10.3390/cells11244108 (PMC9777369; doi:10.3390/cells11244108)
Supplement: Supplementary file 1 [file cells-11-04108-s001.zip › cells-1996979-supplementary.xlsx]

## Sheet: Table S1
Supplementary Table 1. The interacting proteins of CTSB、CTSD、CTSL、CTSZ/X
The interacting proteins of CTSB	The interacting proteins of CTSD	The interacting proteins of CTSL	The interacting proteins of CTSZ/X
CSTA	CD74	GNS	CTSB
NLRP3	CSTA	LMAN1	IGF2R
CST3	CSTB	TXNDC5	ESR1
CTSD	COL18A1	HSPA8	CTSL
ANXA2	CST3	DNASE2	CD74
CSTB	HSPG2	AGT	AGT
CD74	CTSD	STX17	RAB5A
HLA-DQA1	HLA-DQA1	BET1	PSAP
TLR7	TLR7	DNAJC6	HLA-DQA1
COL18A1	CTSB	SCFD1	NCOA3
HLA-DRA	HLA-DRA	MCFD2	COL18A1
HLA-DPA1	HLA-DQB1	MC3R	EP300
CTSL	HLA-DPA1	ATP5E	GRN
HLA-DRB1	HLA-DQB2	LMAN2L	BID
HLA-DQA2	HLA-DRB1	CTSD	USF2
HLA-DQB1	HLA-DQA2	LMAN2	HLA-DRB1
HLA-DRB5	HLA-DRB5	TUBB1	SP1
HLA-DPB1	HLA-DPB1	SEC22B	USF1
HLA-DQB2	COL15A1	SLMO2	NCOA2
COL15A1	LGMN	RTFDC1	TPO
LAMP1	CST7	GORASP1	NCOA1
LGMN	SERPINB13	SEC22A	MED1
A2M	CTSV	CTSA	HLA-DQB1
CTSE	CTSS	PREB	HLA-DRB5
CTSS	CTSK	SEC13	HLA-DRA
PSAP	MAPK1	AP1S1	HLA-DQA2
MMP9	KNG1	M6PR	HLA-DQB2
GP2	MMP9	SEC31A	HLA-DPA1
NPC1	CST1	TMED10	HLA-DPB1
APP	CTSE	LMAN1L	LAMP1
HP	CST4	F5	CTSA
CASP1	MMP12	VAMP8	LAMP2
S100A10	SERPINB3	AP1B1	SDF4
BCL2L1	TYRP1	BIRC3	CTSK
CST4	HIST2H3D	F8	M6PR
CTSA	CTSH	BCL2L1	APP
NAPSA	BCL2L1	COL7A1	RAB7A
ENSP00000415840	MMP3	SEC24C	PPT1
XIAP	BMP1	DNM2	CTSH
M6PR	CST6	SEC23A	CTSZ
AMBP	RUNX1	AREG	CST3
LAMP2	CBFB	YKT6	MMP7
TYRP1	MMP7	SEC24B	CLN3
BID	XIAP	BIRC2	SORT1
BIRC2	FBXO32	CTSB	CLN5
IL1B	BID	SEC16A	CLN6
BACE1	BIRC2	TMED2	BCL2L1
ALB	LAMP1	TRAPPC10	ATP6AP2
PLAU	CTSA	STX5	ENSP00000485589
PGC	MMP13	LGMN	NUCB1
CST6	BIRC3	SEC24D	CTSC
CSMD2	CHN2	SEC16B	TPP1
BECN1	PENK	TRAPPC9	CTSF
CASP3	BCL2	CLTC	RAB7B
CTSV	FURIN	TGFA	TFEB
CST2	TLL2	BCL2	MAVS
SRPX2	CUX1	VAMP7	EEA1
BCL2	M6PR	CD59	SUCLG2
BIRC3	ACE2	AP1S3	CTSS
SPHK1	TMPRSS2	AP1S2	CLN8
APOE	DNM2	AP1M2	SNCA
CPVL	GTPBP1	RAB1B	PAQR8
SPINK1	SYNPO	AP1M1	BECN1
FN1	CTSG	ARF1	XIAP
CTSZ	TLL1	GOLGA2	VKORC1
TFEB	TRIM63	CLTA	NAPSA
REN	LAMP2	SEC22C	SQSTM1
CST1	MMP20	SH3GL2	CTSV
PLG	MMP2	SAR1B	CSTA
TNF	PRSS16	CSTF1	MGEA5
CHN2	CST5	AP1G1	ANK2
SQSTM1	PLAU	FOLR1	CENPN
RAB7A	CD1D	SEC24A	KCTD15
ADAMTSL4	ADAMTS1	SEC23IP	ATG7
GTPBP1	CEBPE	GOSR2	BIRC2
MMP3	PSMB11	TRAPPC1	SPNS1
MMP2	ELN	TRAPPC5	ATG5
IL6	RAB7A	XIAP	MAP1LC3B
ATG5	RNPEP	ARRB1	HSPA5
EML5	BNIP3	TRAPPC6A	BIRC3
CYCS	PSAP	CNIH1	CPVL
CRP	GP2	TFG	MAP1LC3A
PHEX	FN1	CNIH3	CSTB
CTSG	A2M	TRAPPC2L	PGR
IL18	ALB	CNIH2	BCL2
CST5	RAB7B	VAMP2	LGMN
RAB7B	TG	BID	APOE
INS	RXRA	TRAPPC6B	P4HB
MMP7	CST2	RAB1A	ALB
ATG7	GAPDH	TRAPPC2	C1orf52
CRTC3	NPC1	GRIA1	EGFR
MAP1LC3A	MAP1LC3B	TRAPPC4	SMPD1
SLC6A11	BECN1	USO1	SPNS2
HRSP12	HMBS	TRAPPC3	MBP
ACTB	GABARAPL1	ZNF831	CALR
SERPINA1	CD4	GNAS	GBA
FURIN	CXCL8	SSUH2	ATP13A2
GAPDH	ELANE	CTSE	CHRNA10
TTR	ACTB	IFI30	PCSK9
MAP1LC3B	HPSE	UFM1	ACTB
CTSK	DPP4	CTSC	AP1AR
MMP12	CASP3	NDUFA8	CD63
RGS7	C3AR1	RPLP0	CASP3
CAT	CTRL	TXN	MFSD8
MMP13	ATG7	ITGB3	FURIN
CST7	CTSZ	PKIG	FN1
ADAM10	PLG	GLTP	CTSG
MGEA5	TLR4	HSPA12A	PLG
ELANE	HDC	RTN4RL2	PIK3C3
BACE2	SQSTM1	EHBP1L1	ERBB2
SNCA	CFH	SERPINA1	GUSB
TIMP1	ONECUT2	HABP4	GAPDH
RAB11A	TIMP1	NME6	TFF1
EGFR	SLPI	TCIRG1	HJURP
NPC2	ATG5	CTSL	LRRK2
PSEN1	IFI30	C1QA	HSPB2
CD68	TFEB	USP46	ENO1
CP	EGR1	CSTB	MAPT
MMP14	P2RX7	PNP	TNF
DPP7	GRN	GM2A	ATP6V0D2
APLP2	CAPN1	GRN	DNAJC5
FDFT1	TNF	CTSF	IGF2
PDE4D	C3	VIM	MCOLN1
ANXA7	PGC	VSTM4	VPS33A
NLRC4	IL6	ARSB	KCTD7
IDE	PCSK1N	CDCP1	VPS35
MEFV	TRH	PARVA	LDHB
TXN	CPE	EFR3A	ATP5G3
GRN	TIMP2	LAPTM5	ATP5G2
MME	YIPF1	ANXA1	TGOLN2
PLAUR	DDN	TMEM170B	NPC2
TLR4	FOXO3	PLBD2	GABARAPL1
TRAM2	MMP1	PHACTR3	TP53
GUSB	NAPSA	TM9SF2	SGSH
CASP8	MMP14	SEC11C	CYCS
VEGFA	ENSP00000415840	LYPLA1	INS
RGS2	IL1B	HAGHL	AKT1
IGF1	AKT1	ZNF628	LDHA
APCS		UNC93B1	SARS
CXCL8		CD68	MYC
HSPA4		CST3	HSPA8
ZNF500		C1QC	ACP2
SMPD1		KRTAP5-9	HRSP12
AKT1		NAGLU	EFHC1
GABARAPL1		SUPT4H1	STX12
ANXA5			SERPINA1
P2RX7			HSPA4
CAST			TGM2
PRSS1			GABARAPL2
TP53			HSPB1
CTRL			ULK1
KLHL18			DPP7
CASP9			MMP9
SAA1			PSEN1
AIM2			ATP6V0D1
AXL			CSMD2
TIMP2			LRP3
ITGB1			GM2A
APLP1			GNPTG
NLRP1			ACE
LGALS3			VPS33B
TPP1			IFI30
IFI30			CAPN1
VTN			MMP2
ACAN			ENSP00000387760
MCOLN1			ATG12
HPGDS			NPC1
TOM1			SCARB2
CTRC			ATG9A
ENSP00000450540			TRIM23
FBXO32			PGRMC1
SKP1			PLAU
TYRO3			PCSK6
MMP1			CAT
NTN1			PRL
ENSP00000417050			NAPA
CSTL1			CFL1
CCL2			HSP90B1
TLR2			CIDEB
CD4			LRP1
ATG12			MTOR
GIG25			KLK4
TOMM40			CLTC
ETS1			CANX
P4HB			CST4
EML6			TG
SERPINE1			ETFA
PANX1			CPB1
RAB5A			CD68
TMPRSS2			ATP6V0A1
PYCARD			GABARAP
HSPA5			GOLGA2
PARP1			CHIT1
PREP			SSR4
LUM			LGALS3
HSP90AA1			VIPAS39
HSPA8			ASAH1
IL10			ATP5G1
IL1A			CTSO
MARCKS			A2M
ELAVL2			RAB11A
GABARAPL2			CLCN3
LAP3			FDFT1
KLK4			SEC22B
CAPN1			NCSTN
TOMM20			CASP8
ASAH1			ENSP00000469421
MMP20			IGFBP3
EGF			ARSA
ERBB2			ESR2
ANXA8			HSPB3
ELN			HEXB
APEX1			GALNS
SLPI			MMP3
SOAT1			TFRC
MBP			HSPD1
CALR			RAB5B
CD44			SCYL2
CLU			CD4
F2			SERPINE1
EEA1			ATP12A
MAPT			HEBP1
ECE1			CST6
			VPS26A
			ATG3
			PCSK1
			CTSW
			FKBP4
			CP
			HTT
			CLU
			KLK6
			CST5
			CMA1
			STX8
			BLMH
			APOB
			ATP4A
			ANXA2
			IL1B
			AP1G1
			IGFBP4
			PDIA3
			ANXA1
			CTRL
			VPS29
			ANXA5
			RAB4A
			VEGFA
			GREB1
			KLK5
			PCSK5
			TFE3
			SORL1
			ARSG
			EGF
			LDHAL6A
			CLCN7

## Sheet: Table S2
Supplementary Table 2. Overlapping interacting proteins of CTSB, CTSD, CTSL, CTSZ/X
CST3
CSTB
LGMN
BCL2L1
CTSA
XIAP
M6PR
BID
BIRC2
BCL2
BIRC3
GRN
IFI30

## Sheet: Table S3
Supplementary Table 3. Gene list of five cell death modes
Apoptosis	Autophagy	Ferroptosis	Necroptosis	Pyroptosis
ACVR1	AMBRA1	ACSL1	AIFM1	DHX9
ACVR1B	ATG10	ACSL3	ALOX15	GSDME
AKT1	ATG12	ACSL4	BAX	GSDMA
AKT2	ATG13	ACSL5	BCL2	NLRP9
AKT3	ATG14	ACSL6	BID	APIP
ATM	ATG16L1	ALOX15	BIRC2	GSDMB
ATR	ATG3	ATG5	BIRC3	GSDMC
BCL2	ATG4A	ATG7	CAMK2A	NLRC4
BCL2L1	ATG4B	CP	CAMK2B	GSDMD
BMPR1A	ATG5	CYBB	CAMK2D	AIM2
BMPR1B	ATG7	FTH1	CAMK2G
CAPN1	ATG9A	FTL	CAPN1
CAPN10	BECN1	FTMT	CAPN2
CAPN11	BNIP3L	GCLC	CASP1
CAPN12	GABARAPL2	GCLM	CASP8
CAPN13	MAP1LC3A	GPX4	CFLAR
CAPN14	PIK3C3	GSS	CHMP1A
CAPN2	PIK3R4	HMOX1	CHMP1B
CAPN3	RB1CC1	LPCAT3	CHMP2A
CAPN5	SH3GLB1	MAP1LC3A	CHMP2B
CAPN6	TUBB3	MAP1LC3B	CHMP3
CAPN7	ULK1	MAP1LC3C	CHMP4A
CAPN8	ULK2	NCOA4	CHMP4B
CAPN9	VMP1	PCBP1	CHMP4C
CASP10	WIPI1	PCBP2	CHMP5
CASP12	WIPI2	PRNP	CHMP6
CASP3	ZFYVE1	SAT1	CHMP7
CASP6		SAT2	CYBB
CASP7		SLC11A2	CYLD
CASP8		SLC39A14	DNM1L
CASP9		SLC39A8	EIF2AK2
CHEK1		SLC3A2	FADD
CHEK2		SLC40A1	FAF1
CHUK		SLC7A11	FAS
EGFR		STEAP3	FASLG
ERBB2		TF	FTH1
ERBB3		TFRC	FTL
ERBB4		TP53	GLUD1
FGFR1		VDAC2	GLUD2
FGFR1		VDAC3	GLUL
FGFR2			H2AB1
FGFR2			H2AB2
FGFR3			H2AB3
FGFR3			H2AC1
FGFR4			H2AC11
FGFR4			H2AC12
FLT1			H2AC13
FLT4			H2AC14
HRAS			H2AC15
IGF1R			H2AC16
IGF2R			H2AC17
IKBKB			H2AC18
IKBKG			H2AC19
INSR			H2AC20
KDR			H2AC21
KRAS			H2AC4
MAP2K1			H2AC6
MAP2K2			H2AC7
NFKB1			H2AC8
NFKB2			H2AJ
NGFR			H2AW
NOS3			H2AX
NRAS			H2AZ1
NTRK1			H2AZ2
NTRK2			HMGB1
NTRK3			HSP90AA1
PDGFRA			HSP90AB1
PDGFRB			IFNA1
PIK3C2A			IFNA10
PIK3C2B			IFNA13
PIK3C2G			IFNA14
PIK3C3			IFNA16
PIK3CA			IFNA17
PIK3CB			IFNA2
PIK3CD			IFNA21
PIK3CG			IFNA4
PIK3R1			IFNA5
PIK3R2			IFNA6
PIK3R3			IFNA7
PIK3R4			IFNA8
PIK3R5			IFNAR1
RPS6KA1			IFNAR2
RPS6KA2			IFNB1
RPS6KA3			IFNG
RPS6KA6			IFNGR1
TGFBR1			IFNGR2
TGFBR2			IL1A
TGFBR3			IL1B
TP53			IL33
YWHAB			IRF9
YWHAE			JAK1
YWHAG			JAK2
YWHAH			JAK3
YWHAQ			JMJD7-PLA2G4B
YWHAZ			MACROH2A1
YWHAZ			MACROH2A2
			MAPK10
			MAPK8
			MAPK9
			MLKL
			NLRP3
			PARP1
			PGAM5
			PLA2G4A
			PLA2G4B
			PLA2G4C
			PLA2G4D
			PLA2G4E
			PLA2G4F
			PPIA
			PPID
			PYCARD
			PYGB
			PYGL
			PYGM
			RBCK1
			RIPK1
			RIPK3
			RNF103-CHMP3
			RNF31
			SHARPIN
			SLC25A31
			SLC25A4
			SLC25A5
			SLC25A6
			SMPD1
			SPATA2
			SPATA2L
			SQSTM1
			STAT1
			STAT2
			STAT3
			STAT4
			STAT5A
			STAT5B
			STAT6
			TICAM1
			TICAM2
			TLR3
			TLR4
			TNF
			TNFAIP3
			TNFRSF10A
			TNFRSF10B
			TNFRSF1A
			TNFSF10
			TRADD
			TRAF2
			TRAF5
			TRPM7
			TYK2
			USP21
			VDAC1
			VDAC2
			VDAC3
			VPS4A
			VPS4B
			XIAP
			ZBP1

## Sheet: Table S4
Supplementary Table 4. Interacting proteins of four cathepsins involved in cell death
	Apoptosis	Autophagy	Ferroptosis	Necroptosis	Pyroptosis
CTSB	BCL2L1	BECN1	ATG5	NLRP3	NLRC4
	CASP3	ATG5	ATG7	CASP1	AIM2
	BCL2	ATG7	MAP1LC3A	XIAP
	EGFR	MAP1LC3A	MAP1LC3B	BID
	CASP8	ATG12	CP	BIRC2
	AKT1	GABARAPL2	TP53	IL1B
	TP53			BCL2
	CASP9			BIRC3
	CAPN1			TNF
	ERBB2			SQSTM1
				TLR4
				CASP8
				SMPD1
				PYCARD
				PARP1
				HSP90AA1
				IL1A
				CAPN1
CTSD	BCL2L1	BECN1	MAP1LC3B	XIAP	None
	BCL2	ATG7	ATG7	BID
	CASP3	ATG5	ATG5	BIRC2
	CAPN1			BIRC3
	AKT1			BCL2
				TLR4
				SQSTM1
				CAPN1
				TNF
				IL1B
CTSL	BCL2L1	None	None	BIRC3	None
	BCL2			BIRC2
				BCL2
				XIAP
				BID
CTSZ/X	IGF2R	BECN1	ATG7	BID	None
	BCL2L1	ATG7	ATG5	XIAP
	BCL2	ATG5	MAP1LC3B	SQSTM1
	EGFR	MAP1LC3A	MAP1LC3A	BIRC2
	CASP3	PIK3C3	TP53	BIRC3
	PIK3C3	GABARAPL2	TFRC	BCL2
	ERBB2	ULK1	CP	SMPD1
	TP53	ATG12		TNF
	AKT1	ATG9A		CAPN1
	CAPN1	ATG3		CASP8
	CASP8			IL1B

## Sheet: Table S5
Supplementary Table 5. After radiotherapy, the absolute value of log2FC of differential genes was greater than 0.5 to obtain the gene set, which was intersected with cathepsin cell death-related proteins.
SQSTM1
CAPN1
IL1B
XIAP
SMPD1
BID
IL1A
TNF
TP53

## Sheet: Table S6
Post-radiotherapy differential genes of HK-374 cells were obtained from GEO database. (GSE153982)（P＜0.05）
ENBL	baseMean	log2FC	lfcSE	stat	pvalue	FDR
EEF1A1	194471	0.154655	0.0655146	2.36061	0.0182448	0.0661317
MT-CO1	317534	0.260473	0.074638	3.48982	0.000483348	0.00308557
COL6A3	170675	0.152541	0.0705053	2.16353	0.0305001	0.0982366
FN1	189499	0.59272	0.0665292	8.90918	5.14133e-19	2.49003e-17
COL6A1	162465	0.383407	0.0738455	5.19201	2.08037e-07	2.8291e-06
TGFBI	100978	0.665015	0.0732919	9.07352	1.15237e-19	5.95466e-18
ACTB	107732	-0.257761	0.0853161	-3.02125	0.00251736	0.0129215
COL6A2	80554.3	0.326847	0.0773653	4.22473	2.3923e-05	0.000213453
EEF2	62173.2	0.276307	0.0784225	3.52331	0.000426186	0.00275687
MT-ND4	95896	0.173515	0.0855184	2.02897	0.0424609	0.12671
PLEC	42531.3	0.423744	0.0838833	5.05159	4.38145e-07	5.60493e-06
LAMC1	55236.3	0.596065	0.0656902	9.07388	1.14855e-19	5.95466e-18
PABPC1	42203.2	-0.185569	0.0688512	-2.69521	0.00703435	0.0305816
IGFBP3	38236.9	0.79304	0.0906149	8.75176	2.10055e-18	9.84634e-17
IGFBP4	30433.3	1.63841	0.0763463	21.4602	3.66939e-102	7.88046e-99
MMP14	32652.3	1.13458	0.0787993	14.3984	5.29515e-47	1.41834e-44
MT-ND2	45246.5	0.472396	0.0783311	6.03076	1.63193e-09	3.01677e-08
LRP1	34790.3	0.328334	0.0746193	4.40013	1.08188e-05	0.00010441
MT-CYB	59607.9	0.216754	0.0758681	2.85699	0.00427677	0.0201843
FTH1	18360.8	0.627201	0.105444	5.9482	2.71109e-09	4.91478e-08
ENO1	48982.8	-0.590678	0.0731937	-8.07006	7.0261e-16	2.67297e-14
COL1A2	52290.6	0.368302	0.068441	5.38131	7.39476e-08	1.08564e-06
MMP2	32941.2	0.672386	0.0715641	9.39559	5.68982e-21	3.28982e-19
PSAP	30998.8	0.376915	0.0815868	4.61981	3.841e-06	4.09197e-05
FTL	24357.1	0.262701	0.0724592	3.6255	0.000288398	0.0019572
ITGB1	34188.6	0.331737	0.096517	3.43709	0.000588007	0.00364553
MT-ATP6	46233.3	0.177921	0.0778787	2.28459	0.0223368	0.0772314
MMP1	11514.7	1.65629	0.0980417	16.8937	5.00484e-64	2.98584e-61
TMEM158	30336.2	0.833063	0.0933084	8.92807	4.33524e-19	2.11524e-17
SERPINE2	27836.8	1.32141	0.0662216	19.9543	1.37411e-88	1.50294e-85
COL1A1	47169.9	0.412428	0.0768159	5.36905	7.91532e-08	1.15304e-06
HSP90AB1	30844.9	-0.25986	0.0719808	-3.61013	0.00030604	0.00205809
MT-ND1	30295.4	0.484781	0.0731435	6.6278	3.40727e-11	7.90114e-10
RPL7	24815.6	0.173414	0.0738713	2.34751	0.0188994	0.0678487
RPSA	26179.5	-0.161655	0.0754484	-2.1426	0.0321456	0.102306
HSPA8	31734.6	0.174744	0.0871374	2.00539	0.0449218	0.132167
YWHAZ	26085.3	-0.291658	0.0700162	-4.16558	3.10558e-05	0.000270836
TPM4	25505.7	-0.243456	0.0655399	-3.71462	0.000203508	0.0014276
ITGA3	19934.6	0.290499	0.0774484	3.75087	0.000176225	0.00125704
CALR	35623.2	0.325605	0.072075	4.51758	6.25507e-06	6.39391e-05
PYGB	17413	0.357116	0.0755368	4.72771	2.27061e-06	2.51704e-05
RPS18	18945.3	0.226495	0.0746247	3.03512	0.00240443	0.0124147
RPL6	18155.4	0.21085	0.0661568	3.18713	0.00143694	0.00794767
LAMB1	26373.1	0.177296	0.0709718	2.49812	0.0124853	0.0488286
S100A6	20507	0.630085	0.0731748	8.61068	7.26258e-18	3.24222e-16
IGFBP5	38226.7	-0.270354	0.0639306	-4.22887	2.34863e-05	0.000210331
AKAP12	22230.1	0.479846	0.074956	6.40171	1.53649e-10	3.26318e-09
RPS19	16667.8	0.453598	0.0787325	5.76125	8.34923e-09	1.40133e-07
LDHA	29937	-0.465193	0.0657919	-7.07067	1.54185e-12	4.12154e-11
TPT1	16343.7	0.296358	0.0727382	4.07432	4.61495e-05	0.000386543
AHNAK	22160.1	-0.282976	0.0698035	-4.05389	5.03719e-05	0.000417381
YBX1	20878.3	-0.18935	0.06991	-2.70849	0.00675903	0.0296201
RPLP1	16905.2	0.202757	0.0816466	2.48335	0.0130154	0.0505106
AHNAK2	15231.5	0.361336	0.0799521	4.5194	6.20147e-06	6.34407e-05
TMSB4X	20275.3	0.281857	0.068694	4.10308	4.0768e-05	0.000347455
TPI1	23609.2	-0.465904	0.066713	-6.9837	2.87497e-12	7.47661e-11
NPM1	15648	-0.263658	0.0717395	-3.67521	0.000237653	0.00164601
TIMP3	22409.4	0.914954	0.086931	10.5251	6.62179e-26	5.29945e-24
TNC	19687.5	0.170978	0.0731432	2.33758	0.0194088	0.0692069
APP	15712.7	0.264174	0.0658495	4.01179	6.02611e-05	0.000489435
ITGB4	13098.5	0.509276	0.0793921	6.41469	1.41107e-10	3.02125e-09
LAMA4	15924	0.566085	0.0709952	7.97357	1.54157e-15	5.6517e-14
BSG	16003.4	0.300218	0.0824544	3.64102	0.000271565	0.00185737
CALU	16475.4	0.238909	0.0681897	3.5036	0.000459021	0.00294316
VAT1	12041.3	0.170354	0.0776347	2.1943	0.0282139	0.0926695
P4HB	19035.1	0.187025	0.069132	2.70534	0.00682352	0.0298231
TUBB	17701.1	-0.417684	0.0803168	-5.20046	1.98794e-07	2.7264e-06
RPL29	12882.2	0.228087	0.0758687	3.00635	0.00264408	0.0134928
CD63	17150.4	0.394585	0.0761337	5.18278	2.18599e-07	2.94269e-06
B2M	13744.6	0.143628	0.066411	2.16271	0.0305632	0.0983794
PGK1	20463.8	-0.352792	0.0643289	-5.48419	4.15373e-08	6.33927e-07
MRC2	14585.6	0.34641	0.0758728	4.56566	4.97917e-06	5.20315e-05
H3-3B	14611.2	-0.21834	0.06425	-3.39829	0.000678084	0.0041337
PRRX1	14129.8	-0.220247	0.110424	-1.99456	0.0460904	0.13461
RPL37A	12539.2	0.274643	0.0730518	3.75957	0.000170208	0.00121942
APLP2	13019.4	0.482245	0.0646232	7.46241	8.49545e-14	2.66753e-12
HTRA1	12717	0.672891	0.076257	8.82399	1.10449e-18	5.27408e-17
HSPA5	15482	0.265508	0.0685511	3.87314	0.000107443	0.000816555
VCAN	14169.8	0.445747	0.0976381	4.5653	4.98782e-06	5.20805e-05
FKBP1A	17045.6	0.629626	0.0673434	9.34948	8.80756e-21	5.02029e-19
CRTAP	11189.7	0.158158	0.0671858	2.35403	0.0185709	0.067036
FAM20C	17575.8	-0.344004	0.0694444	-4.95366	7.28312e-07	8.90876e-06
ANPEP	9890.67	0.446373	0.0778403	5.73447	9.78169e-09	1.61693e-07
ACTN1	14193.9	0.170695	0.0848088	2.0127	0.0441458	0.130557
TKT	11900.4	-0.346964	0.0777645	-4.46173	8.13017e-06	8.09624e-05
CCND1	12012.7	0.707215	0.06999	10.1045	5.27571e-24	3.76325e-22
HNRNPA1	14901.6	-0.692425	0.0661013	-10.4752	1.12291e-25	8.87844e-24
IL13RA2	8709.54	0.73259	0.078359	9.34915	8.83571e-21	5.02029e-19
TSC22D1	13812.4	-0.196757	0.066419	-2.96236	0.00305288	0.0151604
IGFBP2	16867	0.208362	0.0816925	2.55057	0.0107547	0.0432993
CAPN2	13575.9	0.210005	0.0682354	3.07766	0.00208634	0.0110017
SPARC	18463	0.477022	0.0727783	6.55446	5.58444e-11	1.25722e-09
SH2B3	12767.2	0.173611	0.0645108	2.69119	0.00711986	0.0308818
CD44	14823.8	-0.155083	0.0665652	-2.32978	0.0198176	0.0703179
LAMA5	11357.3	0.393128	0.0809361	4.85727	1.19017e-06	1.39473e-05
NFIX	12656.5	-0.285659	0.0702841	-4.06434	4.81678e-05	0.000402164
CDKN1A	6930.28	2.13885	0.0754596	28.3443	9.83325e-177	1.29061e-172
GPNMB	10424	0.532098	0.0753738	7.05945	1.67157e-12	4.44116e-11
TGM2	15716.2	1.8659	0.109688	17.011	6.80273e-65	4.25171e-62
YWHAQ	13440.6	-0.246843	0.0651792	-3.78714	0.000152391	0.00110934
PRKDC	12656.1	-0.370525	0.0668635	-5.54152	2.99858e-08	4.67415e-07
HDGF	11836.6	-0.377092	0.076152	-4.95183	7.35175e-07	8.98434e-06
PTMA	13981.4	-0.715119	0.0712792	-10.0326	1.09545e-23	7.68864e-22
UCHL1	9746.09	0.227606	0.0820907	2.77261	0.00556083	0.0251675
FBN2	9671.84	-0.362837	0.0690911	-5.25158	1.50797e-07	2.11228e-06
TPM2	12799.5	0.377635	0.0772765	4.8868	1.0249e-06	1.21187e-05
MAP1B	12739.2	-0.266472	0.0806673	-3.30334	0.000955394	0.0055838
QSOX1	10588.6	0.510378	0.0806581	6.32767	2.48895e-10	5.10429e-09
SLC20A1	7574.07	1.06464	0.0728512	14.6139	2.29173e-48	6.5389e-46
LGALS3BP	10225.1	0.372874	0.0849366	4.39003	1.13335e-05	0.000108896
FBN1	10033.5	0.187587	0.0671466	2.79369	0.005211	0.023889
FKBP10	12912.2	0.618091	0.0757929	8.155	3.49181e-16	1.35994e-14
GRN	8904.14	0.786781	0.0851356	9.2415	2.43056e-20	1.32921e-18
COPA	11066.5	0.187953	0.0660342	2.8463	0.00442303	0.0207924
FSCN1	13467.5	-0.270195	0.0772923	-3.49576	0.000472713	0.00302504
HNRNPA2B1	12159.7	-0.660607	0.0768441	-8.59672	8.20257e-18	3.64945e-16
MAP4K4	10397.9	0.27623	0.0662779	4.16776	3.07612e-05	0.000268802
CTSB	9292.13	0.639641	0.0805156	7.94431	1.95267e-15	7.11912e-14
HNRNPC	11129.9	-0.259604	0.0684745	-3.79126	0.000149887	0.00109475
PDIA3	13939.6	0.215576	0.0665623	3.23871	0.00120072	0.00676954
RPL27	9317.81	0.144382	0.0736043	1.9616	0.0498095	0.142006
RPS27A	9021.15	0.138479	0.0668647	2.07103	0.0383558	0.116803
HSPD1	9957.27	-0.245946	0.0661766	-3.7165	0.000201998	0.00141928
ATF4	4770.83	-0.289258	0.0702057	-4.12015	3.78625e-05	0.000325226
CLMP	6804.45	0.408918	0.0754984	5.41624	6.08653e-08	9.05734e-07
MAP4	9392.6	-0.260517	0.0748444	-3.48078	0.000499957	0.00317923
CALD1	11083.2	0.409627	0.105126	3.89653	9.75791e-05	0.00074984
NCL	9984.31	-0.182336	0.0670145	-2.72084	0.00651153	0.0287777
RPS28	8587.47	0.188638	0.0920284	2.04978	0.0403855	0.121685
NIBAN2	9601.19	0.239983	0.0825194	2.9082	0.00363517	0.0175928
ARF1	10509.7	-0.168651	0.0796476	-2.11747	0.0342203	0.10704
FLNC	9869.9	-0.314913	0.0940506	-3.34834	0.000812983	0.00483699
CAPG	8606.49	0.555327	0.0815118	6.81284	9.56938e-12	2.37243e-10
MYOF	10353.2	0.368255	0.069179	5.32322	1.01947e-07	1.45916e-06
TIMP2	10984.5	0.347701	0.0680982	5.10589	3.2925e-07	4.30848e-06
ITGA5	9872.67	0.241363	0.0782472	3.08462	0.00203814	0.0107779
HNRNPK	9830.22	-0.341537	0.0664234	-5.14181	2.72103e-07	3.60742e-06
NONO	10354.8	-0.279248	0.0739708	-3.77511	0.000159938	0.00115594
DSTN	9616.1	0.199658	0.0717399	2.78308	0.00538454	0.0245304
HUWE1	8670.53	-0.28177	0.0756433	-3.72498	0.000195333	0.00137836
RRBP1	10757.7	0.223069	0.0678742	3.28651	0.00101438	0.00586509
SEC61A1	9973.93	0.333181	0.0743705	4.48002	7.4635e-06	7.50065e-05
TPM3	10160.8	-0.235002	0.0721215	-3.25842	0.00112036	0.00639875
PRRC2A	9012.19	-0.351254	0.081129	-4.32958	1.49397e-05	0.000139462
UBA52	8115.46	0.192193	0.0824883	2.32995	0.019809	0.0703064
NUCKS1	9746.16	-0.611569	0.105662	-5.78799	7.12356e-09	1.20176e-07
HNRNPU	9393.53	-0.487015	0.0679452	-7.16776	7.62348e-13	2.1202e-11
DDX17	8594.45	-0.217241	0.0724438	-2.99875	0.00271088	0.0137748
GRINA	7232.91	0.419448	0.08425	4.97861	6.40437e-07	7.91179e-06
EIF3H	7370.67	0.147616	0.0656942	2.24702	0.024639	0.0833256
YWHAE	9449	-0.327058	0.0649438	-5.03602	4.75309e-07	6.03329e-06
CD59	11520	0.627235	0.0666152	9.4158	4.69513e-21	2.72671e-19
CLIC1	10032.4	-0.186878	0.0792239	-2.35885	0.0183315	0.0663359
PTMS	9570.52	-0.203748	0.0752119	-2.70898	0.00674898	0.02959
NT5E	8564.42	0.590315	0.0717163	8.23125	1.85269e-16	7.4136e-15
CD109	8097.77	0.407004	0.102619	3.96616	7.3039e-05	0.000582051
RPL31	7052.88	0.28956	0.0680797	4.25325	2.10692e-05	0.000190976
IGF2R	6977.32	0.16168	0.0704873	2.29375	0.021805	0.0757721
SND1	9416.66	0.173374	0.0778212	2.22784	0.0258909	0.0867324
DNER	7564.66	0.966296	0.0701267	13.7793	3.39642e-43	7.19001e-41
PRKCSH	8298.35	0.244775	0.0747494	3.27461	0.00105807	0.00607754
RPL37	6641.66	0.350706	0.0971871	3.60856	0.000307898	0.00206603
LRP10	7373.97	0.724428	0.0749673	9.66326	4.31906e-22	2.68662e-20
XRCC5	9077.89	-0.328535	0.0675498	-4.8636	1.15271e-06	1.35204e-05
MCFD2	8945.29	0.49647	0.0695763	7.13563	9.63469e-13	2.63998e-11
SHMT2	6367.28	-0.641646	0.0772401	-8.30716	9.80168e-17	3.98288e-15
HMGA2	6594.6	0.50306	0.0808412	6.22282	4.88292e-10	9.63733e-09
EIF4A2	7820.4	0.33336	0.0738952	4.51126	6.44429e-06	6.57198e-05
PMEPA1	10887.5	0.224149	0.0644473	3.47802	0.00050514	0.00319979
LAMP1	7923.65	0.449487	0.0783631	5.73596	9.69611e-09	1.60684e-07
RAN	8460.08	-0.332327	0.0806141	-4.12244	3.74879e-05	0.00032243
RPS25	7131.71	0.19748	0.0770988	2.56138	0.0104256	0.0422596
PGAM1	10616.5	-0.338869	0.0696165	-4.86765	1.12934e-06	1.327e-05
RPL41	7172.17	0.184582	0.0721705	2.55758	0.0105403	0.0426321
IRS1	7494.83	0.170466	0.0681433	2.50158	0.0123639	0.0484407
CTNNA1	7731.74	-0.293406	0.0667466	-4.39582	1.10355e-05	0.000106422
DKK3	10151.9	0.793775	0.071126	11.1601	6.39013e-29	6.12193e-27
PFN1	7710.41	-0.258815	0.0755253	-3.42686	0.000610598	0.00376125
EEF1B2	6065.79	0.202766	0.0720559	2.81402	0.00489266	0.0226352
PTBP1	8197.1	-0.454759	0.0858175	-5.29914	1.16348e-07	1.65266e-06
GNB1	7629.73	-0.225545	0.0712083	-3.1674	0.00153808	0.0084149
YWHAG	8365.59	-0.160156	0.0655341	-2.44386	0.0145311	0.0551696
S100A16	8683.85	0.441065	0.0925006	4.76824	1.85841e-06	2.0955e-05
ILF3	8418.02	-0.480446	0.0731318	-6.56959	5.04552e-11	1.14572e-09
LARP1	6263.96	-0.168603	0.0720029	-2.34162	0.0192001	0.068628
ITPRID2	10719.4	-0.493667	0.109933	-4.4906	7.10238e-06	7.15417e-05
MACF1	8556.75	0.170835	0.0763309	2.23808	0.0252158	0.0849045
ARHGAP35	5866.51	-0.328167	0.071374	-4.59785	4.26883e-06	4.49666e-05
SNAI2	4531.26	0.357968	0.0724264	4.94251	7.7124e-07	9.37271e-06
RPN2	8611.99	0.176553	0.0727802	2.42584	0.0152731	0.057307
CA12	7609.99	-0.198487	0.0680874	-2.91518	0.00355482	0.0172612
PLOD3	7226.47	0.329703	0.0783157	4.20992	2.55462e-05	0.00022594
PLD3	6157.27	0.681909	0.0897303	7.59954	2.97187e-14	9.70293e-13
PRSS23	9436.68	0.823711	0.0655681	12.5627	3.38663e-36	4.93884e-34
MT-ND3	8737.33	0.283185	0.0913491	3.10004	0.00193498	0.0103029
SHC1	8146.07	0.231627	0.076686	3.02046	0.00252395	0.0129401
SNRNP200	7357.31	-0.261055	0.0746385	-3.49759	0.000469483	0.00300583
TIMP1	6336.44	0.651721	0.0939845	6.93434	4.08111e-12	1.05235e-10
NIBAN1	5649.19	-0.16746	0.082073	-2.04038	0.0413123	0.123994
TCEA1	2976.71	-0.236588	0.0916583	-2.5812	0.00984573	0.0403073
LTBP3	7195.19	0.608179	0.0959188	6.34056	2.28931e-10	4.73931e-09
FZD1	8569.52	0.592174	0.0680301	8.70459	3.18731e-18	1.47301e-16
THBS1	8435	1.96619	0.0978832	20.0872	9.55934e-90	1.25466e-86
SCUBE3	6323.77	1.60311	0.0857386	18.6976	5.17356e-78	4.85021e-75
PLXNB2	5703.66	0.555213	0.0768594	7.22375	5.05741e-13	1.44931e-11
GNS	7209.78	0.47278	0.0727204	6.50134	7.96093e-11	1.76499e-09
S100A11	5776.34	0.345915	0.0856279	4.03975	5.35077e-05	0.000439772
KPNB1	6872.44	-0.271619	0.0696372	-3.90049	9.59996e-05	0.000739
ERGIC3	6742.01	0.312199	0.0833616	3.74511	0.000180311	0.0012827
TGOLN2	6555.65	0.163526	0.0698635	2.34065	0.0192503	0.0687699
SRRM2	6705.79	-0.258442	0.079957	-3.23226	0.00122817	0.00690647
RAC1	6471.98	-0.180483	0.0697206	-2.58865	0.00963519	0.0396391
HMOX1	2892.92	1.31242	0.0997597	13.1558	1.57628e-39	2.79577e-37
PPP1R18	5867.21	0.314983	0.080638	3.90613	9.37852e-05	0.000724503
LAMB2	6684.97	0.851584	0.0796194	10.6957	1.06618e-26	9.02814e-25
SFRP1	8690.66	0.966933	0.0673955	14.3471	1.11008e-46	2.85681e-44
TUBB6	7759.13	0.236252	0.101541	2.32668	0.0199822	0.0706728
CTHRC1	8889.61	0.611005	0.0763605	8.00159	1.22821e-15	4.59268e-14
PRPF8	6486.1	-0.199662	0.0902286	-2.21284	0.0269084	0.0893429
MGAT5	9730.13	0.276604	0.0658599	4.19989	2.67045e-05	0.000235707
HNRNPUL1	6912.69	-0.403545	0.0730254	-5.5261	3.27433e-08	5.06983e-07
GPX1	6406.64	0.470939	0.0866785	5.43317	5.53615e-08	8.30422e-07
EPAS1	4133.96	0.334892	0.0786581	4.25756	2.06666e-05	0.000187586
UBE2H	5870.14	0.202046	0.0747964	2.70128	0.00690742	0.0301396
SET	5684.67	-0.42673	0.0776765	-5.49368	3.93646e-08	6.02871e-07
ACTR3	6586.45	-0.160936	0.0730993	-2.20161	0.027693	0.0914391
PDIA6	8969.93	0.229956	0.0657852	3.49556	0.000473072	0.00302548
SSR3	7095.91	0.574546	0.0667009	8.61377	7.06955e-18	3.16682e-16
AARS1	3551.66	-0.266868	0.0840507	-3.17508	0.00149796	0.0082435
RAD21	6569.44	-0.787468	0.096856	-8.1303	4.28234e-16	1.65311e-14
ITM2C	6772.41	0.292501	0.0743174	3.93584	8.29066e-05	0.000649641
PTTG1IP	7536.92	0.267049	0.0712312	3.74904	0.000177515	0.00126556
MAP1A	5819.57	0.355904	0.0683919	5.20389	1.95155e-07	2.6821e-06
TRIM28	6706.68	-0.205533	0.0887057	-2.31702	0.0205029	0.0722224
HMGB1	7481.39	-0.979611	0.09265	-10.5732	3.96548e-26	3.21277e-24
PTPRU	6091.41	0.411407	0.075751	5.43105	5.60224e-08	8.3842e-07
XRCC6	6736.62	-0.375044	0.0759864	-4.93567	7.98745e-07	9.68009e-06
IPO5	5418.57	-0.259732	0.0681185	-3.81295	0.000137317	0.00101423
STIP1	6876.51	-0.321404	0.0843913	-3.80849	0.000139816	0.00103095
ARL4C	4442.21	0.576965	0.0688964	8.37438	5.55167e-17	2.29137e-15
CST3	5200.86	0.418028	0.0926867	4.51012	6.47896e-06	6.59707e-05
MYL6	7348.8	0.245076	0.0783242	3.129	0.00175404	0.00946614
PLOD1	7490.24	0.1888	0.0715767	2.63773	0.00834631	0.0352349
CLTA	5642.3	0.284299	0.087298	3.25665	0.00112737	0.00642775
CCT5	6141.41	-0.414783	0.0769656	-5.38919	7.07743e-08	1.04372e-06
FKBP9	5359.14	0.319552	0.0758694	4.21186	2.53273e-05	0.000224305
CORO1C	7637.83	-0.317882	0.0673751	-4.7181	2.38061e-06	2.63009e-05
HSPB1	7360.46	-0.320235	0.0898546	-3.56393	0.00036535	0.00240603
FOXG1	7614.59	-0.299861	0.0702459	-4.26874	1.96583e-05	0.000178805
MYL12B	5701.45	0.280991	0.0682721	4.11575	3.85927e-05	0.000331065
CTTN	6257.17	0.2274	0.0711608	3.19558	0.00139549	0.00774782
CALM3	7162.79	-0.174596	0.0750089	-2.32766	0.01993	0.0705405
PRNP	4710.83	0.403048	0.0769246	5.23952	1.60999e-07	2.24799e-06
COL4A2	6458.6	0.351835	0.0708259	4.96761	6.77839e-07	8.32239e-06
GDF15	1177.73	2.64447	0.107413	24.6197	7.77034e-134	5.09928e-130
RNF213	4986.82	-0.169996	0.0733219	-2.31848	0.0204231	0.0719994
TRAM1	5643.72	0.394025	0.114078	3.45399	0.000552366	0.00346218
RPS6KA2	4025.45	0.262061	0.0946835	2.76776	0.00564435	0.0255104
MYL9	6584.93	1.09042	0.0825132	13.2151	7.1773e-40	1.29044e-37
CCNI	4519.77	-0.17809	0.0689423	-2.58317	0.00978967	0.0401655
PTGES3	5721.68	-0.438081	0.0697693	-6.27899	3.40786e-10	6.84963e-09
MARS1	2732.63	-0.239863	0.0863205	-2.77874	0.00545696	0.024805
FADS2	7794.62	-0.278281	0.0720868	-3.86036	0.000113219	0.000852551
KDELR2	6694.19	0.168267	0.0658952	2.55356	0.0106628	0.0429953
CSNK2A1	4353.99	-0.284529	0.0700713	-4.06057	4.8954e-05	0.000407691
BEX3	6221.45	0.39644	0.0730838	5.42446	5.81314e-08	8.66032e-07
SF3B2	5753.5	-0.155708	0.0791222	-1.96794	0.0490751	0.140408
ATN1	4997.49	-0.23748	0.0740444	-3.20726	0.00134004	0.0074779
TCP1	5729.66	-0.238807	0.0713086	-3.34892	0.000811265	0.00483115
SERPINE1	6106.83	1.25745	0.249846	5.0329	4.83121e-07	6.11472e-06
SH3BGRL3	5760.26	0.327407	0.0814232	4.02105	5.79399e-05	0.00047263
CTDSP2	5275.96	-0.464818	0.0711171	-6.53595	6.3207e-11	1.41569e-09
TMED10	6229.37	0.319145	0.0700244	4.55763	5.17352e-06	5.37628e-05
OS9	5798.13	0.337045	0.0721196	4.67342	2.96226e-06	3.22118e-05
KIRREL1	5408.91	-0.21278	0.0695221	-3.06061	0.00220887	0.0115549
CHPF	7414.03	0.685933	0.0848974	8.07956	6.50023e-16	2.4801e-14
PLBD2	5128.97	0.597726	0.0802255	7.45057	9.29375e-14	2.8974e-12
EHD2	4499.81	0.411978	0.0826817	4.9827	6.27032e-07	7.75664e-06
TNFRSF1A	5546.78	-0.204012	0.072164	-2.82706	0.00469779	0.0218725
TFRC	4199.33	0.341912	0.0754927	4.52907	5.92448e-06	6.07965e-05
TNRC18	6123.89	-0.316507	0.0802719	-3.94293	8.04908e-05	0.000634499
SERPINH1	6095.81	-0.265006	0.083591	-3.17027	0.00152299	0.0083637
ZYX	5546.04	0.213858	0.0861525	2.48232	0.0130529	0.0505667
MORF4L2	6144.38	-0.194066	0.0720936	-2.69186	0.00710546	0.0308295
ARF4	6094.05	0.449416	0.0682526	6.5846	4.56105e-11	1.04111e-09
ATP2B4	5311.43	-0.225035	0.0724396	-3.10652	0.00189306	0.0101125
HM13	5859.56	0.524334	0.0831136	6.30865	2.81486e-10	5.73681e-09
SQSTM1	3622.09	0.436322	0.1012	4.31146	1.62177e-05	0.000149875
GPI	6363.1	-0.359227	0.0737672	-4.86974	1.11747e-06	1.31423e-05
CCNG1	4863.09	0.312892	0.0970394	3.22439	0.00126243	0.00708091
EID1	6064.75	0.172804	0.0824926	2.09478	0.0361908	0.111792
NOMO1	5691.06	0.699676	0.0817416	8.55961	1.13255e-17	4.9549e-16
SRP14	5498.12	0.305871	0.0691775	4.42154	9.79995e-06	9.52773e-05
IRAK1	5259.05	-0.185424	0.0911938	-2.03329	0.0420229	0.125695
NAV1	5559.86	-0.30603	0.072558	-4.21773	2.46771e-05	0.000218842
KDELR1	5789.35	0.216716	0.0726443	2.98325	0.00285202	0.0143751
DDOST	5941.19	0.247946	0.0781535	3.17255	0.00151106	0.00830515
KHSRP	5766.38	-0.305511	0.0795839	-3.83885	0.00012361	0.000921285
ITPR3	3969.18	0.417691	0.0830792	5.02763	4.96575e-07	6.25485e-06
RPS21	4821.36	0.173364	0.0840717	2.06209	0.0391989	0.118807
UBR4	4628.45	-0.193299	0.0831081	-2.32588	0.0200251	0.0708054
RCN3	6056.22	0.468159	0.0870183	5.38001	7.44821e-08	1.08983e-06
ANXA1	5704.51	0.214708	0.0820022	2.61832	0.00883644	0.036962
OSMR	5338.26	-0.229088	0.0803441	-2.85133	0.0043537	0.0204958
TGFB1	5231.78	0.322529	0.0857092	3.76306	0.000167849	0.00120449
LIMK1	5290.79	0.176875	0.0842122	2.10035	0.0356983	0.110609
SPHK1	4993.14	0.641043	0.105861	6.05549	1.3999e-09	2.6025e-08
SEC14L1	5669.12	0.353354	0.0799069	4.42207	9.77602e-06	9.51856e-05
PRRC2C	5143.93	-0.215189	0.0777911	-2.76624	0.00567062	0.0256203
PSMA7	5139.41	-0.212915	0.0753346	-2.82626	0.00470954	0.0219116
PGD	4385.61	-0.159491	0.0790849	-2.0167	0.0437266	0.129754
G3BP1	5260.94	-0.183499	0.0757692	-2.42182	0.0154431	0.057796
SPTAN1	6348.38	-0.23327	0.0709525	-3.28769	0.00101012	0.00584303
CYBRD1	4505.84	0.358653	0.0748699	4.79035	1.66495e-06	1.89527e-05
FLOT1	4976.98	-0.452368	0.0772819	-5.85348	4.81387e-09	8.31343e-08
ITM2B	5205.33	0.298419	0.0726294	4.10879	3.97734e-05	0.00033986
SERINC3	4766.41	0.189124	0.0783243	2.41463	0.0157513	0.058715
SEC31A	5628.46	0.18508	0.0701798	2.63723	0.0083586	0.0352754
IGFBP6	3886.48	1.08043	0.0873881	12.3635	4.11643e-35	5.68717e-33
PTK2	4949.89	-0.239231	0.0738923	-3.23757	0.00120553	0.00679374
LMNB2	6327.96	-0.808269	0.0829786	-9.74069	2.02169e-22	1.28809e-20
SLC39A7	5850.49	0.287847	0.0724802	3.97138	7.14573e-05	0.000571528
KIF1C	4481.52	0.312395	0.0907671	3.44172	0.000578028	0.00359555
UBR5	4833.82	-0.371074	0.0869522	-4.26756	1.97619e-05	0.000179498
HNRNPA3	5101.27	-0.465642	0.0830735	-5.60519	2.08032e-08	3.29761e-07
PPP1R14B	5175.64	-0.294304	0.0809577	-3.63528	0.000277675	0.00189324
WNK1	4222.98	-0.209226	0.0801139	-2.6116	0.0090119	0.0376212
TPD52L2	4442.67	0.379322	0.0848293	4.47158	7.76422e-06	7.77904e-05
RRM2B	3060.96	1.53125	0.227815	6.72147	1.799e-11	4.30089e-10
OAF	5591.47	0.360522	0.075309	4.78724	1.69092e-06	1.9215e-05
TENM2	5338.65	-0.488979	0.0709117	-6.89561	5.36334e-12	1.35634e-10
MT2A	3592.9	0.845637	0.0981084	8.61941	6.72993e-18	3.02501e-16
GLIPR1	6944.02	0.897726	0.0827903	10.8434	2.14448e-27	1.86399e-25
NEFL	6332.23	0.151667	0.0750537	2.02079	0.043302	0.128623
STEAP3	5551.05	0.319956	0.0733185	4.36392	1.27752e-05	0.00012124
DIAPH1	4994.27	-0.212955	0.0785512	-2.71104	0.00670733	0.0294427
CD164	4555.1	0.21258	0.107463	1.97817	0.0479093	0.138173
CHD3	5481.19	-0.350617	0.0699202	-5.01453	5.31642e-07	6.65821e-06
PERP	4715.53	0.508505	0.0794664	6.39899	1.56404e-10	3.31631e-09
CEBPB	2076.66	0.758067	0.108103	7.01244	2.34203e-12	6.14646e-11
CTSL	2715.19	0.767336	0.0853283	8.99275	2.41112e-19	1.20786e-17
RPL9	3875.59	0.181862	0.0804912	2.25941	0.0238582	0.0812925
DHX9	5133.2	-0.455891	0.0711265	-6.40957	1.45926e-10	3.11428e-09
FOSL2	5085.05	-0.306207	0.0686279	-4.46184	8.12607e-06	8.09624e-05
MCL1	4542.62	0.386156	0.0695368	5.55327	2.8038e-08	4.39139e-07
NID1	3893.61	-0.373568	0.0723683	-5.16204	2.44273e-07	3.26485e-06
DPYSL3	6420.47	-0.494014	0.0722777	-6.83494	8.20393e-12	2.0432e-10
BAZ1B	4314.31	-0.321708	0.0772794	-4.16292	3.14207e-05	0.000273654
MARCKS	5373.06	-0.556667	0.089455	-6.22288	4.88114e-10	9.63733e-09
GDA	2454.73	1.02571	0.0799783	12.8249	1.18938e-37	1.97602e-35
SMARCA4	5070.19	-0.221048	0.0746945	-2.95936	0.00308278	0.0152858
SMS	4317.35	-0.530297	0.0739839	-7.16774	7.62463e-13	2.1202e-11
TPM1	5809.2	0.677974	0.0769541	8.8101	1.25031e-18	5.94577e-17
ILF2	5372.65	-0.344001	0.0789887	-4.35507	1.33024e-05	0.000125517
ARHGDIA	5075.82	-0.312126	0.0976837	-3.19527	0.00139698	0.00775279
PDGFRA	4969.37	-0.643576	0.0926028	-6.94985	3.65678e-12	9.46652e-11
NR2F1	5936.09	-0.277827	0.0884436	-3.14129	0.00168206	0.00911146
ITGB5	5315.96	0.783168	0.0900546	8.69659	3.42008e-18	1.56406e-16
ACIN1	4648.71	-0.270347	0.0742551	-3.64079	0.000271807	0.00185805
GHITM	3044.37	0.165883	0.0736397	2.25263	0.0242822	0.0823299
SFPQ	5719.89	-0.682599	0.0710623	-9.60564	7.56863e-22	4.64198e-20
SLC16A3	5619.37	-0.286187	0.0809053	-3.53731	0.000404222	0.00263165
TCF3	4518.2	-0.422705	0.083934	-5.03616	4.74967e-07	6.03329e-06
RTN3	3550.27	-0.15756	0.0716605	-2.1987	0.0278991	0.0919346
CYB5R3	5041.39	0.197266	0.083003	2.37661	0.0174727	0.0639155
SERINC1	4037.38	0.339123	0.10627	3.19116	0.00141704	0.00784754
HEXB	4798.61	0.456577	0.0705657	6.47025	9.78427e-11	2.14747e-09
LAPTM4A	4414.72	0.195053	0.0692881	2.8151	0.00487621	0.0225751
SLC1A5	1666.1	-0.321607	0.092424	-3.47969	0.000501989	0.00318752
MYO1E	3637.88	0.396586	0.0732691	5.41274	6.20686e-08	9.22594e-07
TTC3	4519.95	0.362485	0.111483	3.25149	0.00114801	0.00652561
HLA-E	3892.27	0.366403	0.0823157	4.45119	8.53939e-06	8.44608e-05
CDH11	5155.03	0.33216	0.0773399	4.29481	1.74844e-05	0.000160478
AGRN	3375.97	0.439933	0.0788602	5.57865	2.42395e-08	3.82845e-07
OGT	3471.08	-0.214732	0.0831566	-2.58225	0.00981572	0.0402347
PTK7	4152.38	0.169881	0.0832831	2.0398	0.0413698	0.124138
WNT5A	4075.17	0.5783	0.0895455	6.45816	1.05982e-10	2.31451e-09
AZIN1	4221.11	-0.253175	0.0716209	-3.53494	0.000407874	0.00265149
SLC37A2	2892.17	0.752034	0.10009	7.51359	5.75266e-14	1.84155e-12
TRIP6	4319.81	0.189977	0.0904235	2.10097	0.0356439	0.110493
LAMP2	4132.31	0.182927	0.0848612	2.1556	0.0311147	0.0996778
PRDX5	3748.59	0.411641	0.0765317	5.3787	7.50261e-08	1.09657e-06
SDF4	4934.07	0.380205	0.0878493	4.32792	1.50522e-05	0.000140312
KLF5	2148.78	0.348353	0.0784313	4.4415	8.93333e-06	8.79595e-05
PRRC2B	4274.17	-0.248899	0.0763109	-3.26164	0.0011077	0.00633762
SEL1L	3193.1	0.226999	0.106106	2.13935	0.0324071	0.102815
FGFRL1	3911.11	-0.192749	0.0855533	-2.25297	0.024261	0.0823019
SHISA5	4220.86	0.155364	0.0783858	1.98204	0.0474742	0.137489
HPCAL1	3893.64	0.31645	0.080004	3.95543	7.63977e-05	0.000605142
G6PD	3720.64	-0.181604	0.0797469	-2.27726	0.0227707	0.0784424
FLNB	3330.43	-0.326828	0.0824894	-3.96206	7.43059e-05	0.000590354
EWSR1	5024.37	-0.35497	0.0734826	-4.83067	1.36078e-06	1.57591e-05
TMED2	4399.67	0.245542	0.078761	3.11756	0.00182355	0.00978901
SON	4356.41	-0.166751	0.0751007	-2.22036	0.026394	0.0879913
MET	4592.89	0.376845	0.0715041	5.27026	1.36234e-07	1.91648e-06
SIM2	3559.18	-0.226074	0.0777604	-2.90732	0.00364542	0.0176294
COL5A1	4936.66	0.554931	0.0759452	7.30699	2.73183e-13	8.07551e-12
TENM3	3954.21	-0.405046	0.0717621	-5.64429	1.65862e-08	2.6548e-07
CDV3	3764.24	0.152168	0.0727805	2.09079	0.0365473	0.112655
CDC37	4257.68	0.277207	0.0929176	2.98337	0.00285097	0.0143751
TMEM30A	4587.9	0.719345	0.10855	6.62683	3.42977e-11	7.93928e-10
SF1	4265.38	-0.46236	0.0841473	-5.49465	3.91492e-08	6.00273e-07
LIMA1	4265.88	0.221236	0.0765306	2.89081	0.00384247	0.0184464
ARHGAP21	4263.13	-0.368315	0.107164	-3.43692	0.000588372	0.00364608
PEA15	4477.85	0.193606	0.0902661	2.14483	0.0319662	0.101933
PHB2	3746.25	-0.201644	0.0955872	-2.10953	0.0348992	0.108878
HNRNPA0	3783.04	-0.347558	0.0808296	-4.29989	1.70885e-05	0.000157505
VAPA	3768.89	-0.173943	0.0776263	-2.24077	0.0250407	0.0845101
ANXA11	4479.03	-0.196375	0.0810141	-2.42396	0.0153525	0.0575297
EGFR	4831.38	-0.358216	0.076236	-4.69878	2.61717e-06	2.87211e-05
ZCCHC24	4309.04	-0.2553	0.0823455	-3.10035	0.00193293	0.0102962
LRRC17	7083.24	0.917656	0.0741325	12.3786	3.4127e-35	4.76508e-33
AJAP1	3670.17	0.177362	0.08362	2.12104	0.0339181	0.106348
TUBA1A	6304.1	-0.293388	0.0791044	-3.70888	0.000208182	0.00145883
SPEG	3774.8	-0.202475	0.0858716	-2.35788	0.0183797	0.0664556
NTM	4103.83	0.49614	0.0712876	6.95969	3.4101e-12	8.84538e-11
H3-3A	4469.94	-0.268076	0.0686806	-3.90322	9.49206e-05	0.000731552
PAICS	4585.52	-0.551651	0.0712231	-7.74539	9.52921e-15	3.29024e-13
PARP1	4816.83	-0.722187	0.0731533	-9.87225	5.49201e-23	3.64341e-21
SLC3A2	1672.9	0.285531	0.0977467	2.92113	0.00348769	0.0170171
USP22	4365.84	-0.230739	0.0786019	-2.93554	0.00332967	0.0163433
LOX	3946.26	1.08474	0.0971617	11.1643	6.09916e-29	5.90927e-27
RPL34	3328.62	0.303452	0.0741207	4.09402	4.23949e-05	0.000359453
SLC7A1	3058.11	-0.270807	0.0853134	-3.17427	0.00150216	0.00826313
TMEM230	3617.78	0.340991	0.0716702	4.75778	1.95737e-06	2.19015e-05
PSAT1	679.044	-1.08457	0.116031	-9.34724	8.99669e-21	5.08972e-19
F3	2785.76	0.841233	0.0939122	8.95765	3.31657e-19	1.64886e-17
FHL2	3414.04	0.888357	0.097379	9.12268	7.32892e-20	3.89441e-18
GEM	4952.99	-0.529727	0.0696518	-7.60536	2.84105e-14	9.3222e-13
RBFOX2	4235.51	-0.291601	0.0732586	-3.98044	6.87891e-05	0.000551868
PHGDH	1494.75	-1.71639	0.0979364	-17.5255	9.14655e-69	6.66936e-66
KHDRBS1	4273.54	-0.483637	0.0774081	-6.24789	4.16046e-10	8.24865e-09
SDC1	3953.33	1.04396	0.0904528	11.5415	8.15277e-31	8.56041e-29
BNIP3	4582.28	-0.621869	0.0877517	-7.08669	1.37361e-12	3.67931e-11
TAF15	3985.19	-0.317782	0.0753898	-4.21518	2.49574e-05	0.000221179
LONP1	2657.97	-0.480672	0.080961	-5.93708	2.90139e-09	5.2237e-08
AHCYL1	3858.15	-0.310929	0.0704401	-4.41409	1.01437e-05	9.83283e-05
GFPT1	2563.15	0.267191	0.0982906	2.71838	0.00656033	0.0289329
PPP1R15A	1638.58	0.281771	0.110756	2.54407	0.0109568	0.0439386
SERINC2	4281.8	0.914177	0.0856951	10.6678	1.44026e-26	1.20404e-24
SLC6A6	5095.87	-0.432612	0.0683014	-6.33388	2.39077e-10	4.91831e-09
SRP9	4212.03	-0.188038	0.0815483	-2.30585	0.0211188	0.0739553
PRMT1	3702	-0.398448	0.0973834	-4.09154	4.28519e-05	0.000362391
DLG1	4395.12	0.6466	0.108012	5.98635	2.14598e-09	3.91739e-08
SSRP1	3750.79	-0.663128	0.0824456	-8.04322	8.75071e-16	3.29092e-14
AP1S1	3797.09	0.173982	0.0877832	1.98195	0.0474852	0.13749
YKT6	4052.1	0.197031	0.0937059	2.10266	0.0354959	0.110138
HAS2	3249.33	0.456328	0.126945	3.5947	0.000324765	0.00216263
ENPP2	2243.26	0.925359	0.0900357	10.2777	8.88346e-25	6.70089e-23
HCFC1	3486.08	-0.457009	0.0835253	-5.47151	4.46217e-08	6.77064e-07
SREBF2	4040.69	-0.222345	0.0762248	-2.91696	0.00353455	0.0171819
PXN	4114.65	0.306882	0.0946443	3.24248	0.00118496	0.00670369
CD81	4211.6	0.228087	0.0741785	3.07485	0.00210612	0.0110821
TRIB3	484.088	-0.261536	0.12554	-2.08329	0.0372249	0.114073
NFIC	3731.96	-0.258199	0.0718403	-3.59408	0.000325545	0.00216672
RPL39	3258.67	0.217874	0.0877778	2.48211	0.0130607	0.0505668
STC2	611.293	0.497515	0.105978	4.69453	2.67227e-06	2.92767e-05
PSMB5	3943.48	0.203865	0.0792119	2.57367	0.0100627	0.0410291
CKAP5	3971.74	-0.601276	0.0855876	-7.02527	2.13649e-12	5.63082e-11
DNAJC10	3353.31	0.458463	0.112641	4.07012	4.69894e-05	0.000393076
ETS2	2446.95	-0.254283	0.0798303	-3.1853	0.00144607	0.00798805
RBMX	4022.2	-0.686888	0.0717368	-9.57511	1.01745e-21	6.21118e-20
HNRNPF	3681.38	-0.273067	0.0762306	-3.58211	0.000340825	0.00226154
DDR1	4597.1	0.519786	0.0801713	6.48344	8.96523e-11	1.97431e-09
UNC5B	459.833	0.419353	0.145711	2.87798	0.00400225	0.0190947
SAT1	4415.28	0.52699	0.0905469	5.82007	5.88221e-09	1.00395e-07
RBM15B	3497.72	-0.225006	0.0854003	-2.63472	0.00842059	0.03548
DAZAP2	3495.93	-0.175607	0.0793474	-2.21314	0.0268879	0.0893002
CALM2	4096.01	0.164926	0.0710311	2.32188	0.0202394	0.0714091
TUBB4B	4749.35	-0.573954	0.102997	-5.57251	2.51094e-08	3.95631e-07
IER3	3172.11	0.736714	0.0950919	7.74739	9.38041e-15	3.24849e-13
HNRNPD	3980.57	-0.538388	0.0746481	-7.21235	5.4995e-13	1.56915e-11
PCOLCE	4210.47	-0.205653	0.0801772	-2.56499	0.010318	0.0418749
CTSA	3293.64	0.773974	0.0904452	8.55738	1.15463e-17	5.0347e-16
TRRAP	3641.57	-0.447317	0.0719152	-6.22006	4.96957e-10	9.77896e-09
TEAD1	4200.16	-0.239561	0.103144	-2.32258	0.0202017	0.0713337
PHLDA3	2334.81	1.07526	0.0938256	11.4601	2.09152e-30	2.128e-28
WDR82	3491.46	-0.246452	0.0769173	-3.20412	0.00135475	0.00755679
BGN	1974.84	0.428686	0.0820688	5.22349	1.75582e-07	2.43607e-06
GRB10	3182.02	-0.336781	0.0787752	-4.27521	1.90956e-05	0.000174048
RAB31	3084.62	-0.259363	0.0796649	-3.25567	0.00113125	0.00644707
DCAF7	3759.03	-0.273914	0.0752878	-3.63823	0.000274521	0.0018745
MAP7D1	4164.23	-0.209605	0.0815683	-2.56969	0.0101791	0.0414521
RALY	3474.8	-0.310884	0.0861621	-3.60814	0.000308406	0.00206679
RNF10	3344.71	-0.269647	0.0743655	-3.62597	0.000287875	0.00195466
MBOAT7	3973.14	0.195685	0.0809072	2.41863	0.0155789	0.0581813
YBX3	2831.21	0.275807	0.0808322	3.41209	0.000644672	0.00395204
SMIM3	4231.93	-0.193087	0.0708734	-2.72439	0.00644202	0.0285454
TPP1	2699.77	0.786415	0.0748697	10.5038	8.29822e-26	6.60085e-24
PFKP	3979.78	-0.572345	0.0763686	-7.49451	6.65472e-14	2.11998e-12
HNRNPM	4166.1	-0.69012	0.0737431	-9.35843	8.09329e-21	4.65897e-19
XPO1	3381.53	-0.475638	0.103594	-4.59138	4.40319e-06	4.62705e-05
CDH13	2936.58	0.86001	0.0731623	11.7548	6.67052e-32	7.48295e-30
SOD2	1724.03	0.65556	0.107328	6.10803	1.00867e-09	1.91867e-08
GBA	3130.54	0.783606	0.0853035	9.1861	4.07361e-20	2.20025e-18
IDH1	2065.87	-0.399691	0.0878331	-4.55057	5.35008e-06	5.53783e-05
CCT2	3922.65	-0.222797	0.0754063	-2.95461	0.00313061	0.0154996
LARS1	2552.84	-0.177981	0.0807719	-2.2035	0.0275595	0.0910671
CRIM1	4384.66	0.411959	0.0745487	5.52603	3.27559e-08	5.06983e-07
CRABP2	3961.16	-0.151112	0.0718093	-2.10434	0.0353484	0.109862
SUMO2	3630.62	-0.31734	0.0765481	-4.14563	3.38881e-05	0.000293585
MAGED2	3908.67	0.165168	0.0725625	2.27622	0.0228327	0.0785941
SLC25A5	3705.44	-0.400179	0.0890093	-4.49592	6.92694e-06	6.99893e-05
TNS1	3552.24	-0.229746	0.0768964	-2.98774	0.00281053	0.0141877
DYNLL2	3420.74	0.179538	0.0726169	2.4724	0.013421	0.051733
COL4A1	3459.42	0.753656	0.0728313	10.348	4.27478e-25	3.33967e-23
SH3PXD2B	3441.63	-0.248652	0.0761443	-3.26553	0.00109258	0.00626478
CASC3	3048.95	-0.266576	0.0752566	-3.54222	0.000396767	0.00259212
PCYOX1	3103.99	0.473368	0.082391	5.74538	9.17125e-09	1.52951e-07
RAB1A	3588.95	0.218381	0.0814163	2.68228	0.00731225	0.0316117
EIF2AK4	3772.04	-0.151484	0.0755989	-2.00378	0.0450935	0.132554
PLEKHB2	3134.94	0.178268	0.0800694	2.22642	0.025986	0.0869723
EMILIN1	4641.15	0.196482	0.0767937	2.55857	0.0105104	0.0425375
SSR1	3606.08	0.345557	0.097277	3.5523	0.000381886	0.00250488
SEL1L3	2363.6	0.517763	0.0838814	6.17256	6.71945e-10	1.31044e-08
RNF144A	3776.32	-0.381726	0.0789952	-4.83227	1.34983e-06	1.56645e-05
SLC7A5	489.831	-0.358362	0.166789	-2.14859	0.0316669	0.101164
CNOT1	3222.32	-0.276751	0.0765614	-3.61476	0.00030063	0.00202763
IRS2	3806.98	0.53587	0.0729976	7.34093	2.12123e-13	6.28467e-12
MAPKAPK2	3293.43	-0.191945	0.0765561	-2.50724	0.0121678	0.0478724
TNFRSF10D	3944.81	0.804469	0.0758167	10.6107	2.65727e-26	2.16625e-24
MEGF8	3564.44	0.438	0.0773621	5.66168	1.49895e-08	2.411e-07
PGRMC1	4170.03	-0.246229	0.0744253	-3.3084	0.000938303	0.00549787
SRSF3	4247.27	-0.595482	0.0746163	-7.98059	1.45634e-15	5.3542e-14
OGA	2792.05	-0.288019	0.0947419	-3.04003	0.00236551	0.0122571
BCAP31	3621.35	0.254362	0.0826722	3.07675	0.0020927	0.0110308
PHLDB1	4049.25	0.545161	0.0905927	6.01772	1.76894e-09	3.25628e-08
SUPT16H	3174.94	-0.358751	0.0735312	-4.87889	1.06682e-06	1.25804e-05
ANP32A	3350.41	-0.607882	0.0784221	-7.75141	9.0876e-15	3.15541e-13
CLPTM1	3374.63	0.185268	0.0753308	2.45939	0.0139174	0.0533174
PSMD1	3652.01	-0.199398	0.0726711	-2.74384	0.00607253	0.0271372
PLEKHG5	3090.58	0.26483	0.0774277	3.42035	0.000625409	0.0038416
SUN1	3594.53	-0.255705	0.0760005	-3.36452	0.000766763	0.00459532
HNRNPH1	3537.65	-0.483983	0.0868513	-5.57255	2.51039e-08	3.95631e-07
YARS1	1820.56	-0.345346	0.0993289	-3.47679	0.000507459	0.00320983
UHMK1	3072.05	0.269229	0.122007	2.20666	0.0273376	0.0904638
ALDH3A2	1872.7	0.230965	0.0799987	2.88711	0.00388802	0.0186242
APMAP	3845.55	0.296765	0.0774646	3.83098	0.000127636	0.000949136
TNFRSF10B	2661.26	0.50734	0.0891147	5.69311	1.24744e-08	2.0364e-07
CHPF2	4077.8	0.600775	0.0802231	7.48881	6.95022e-14	2.20876e-12
GBE1	3565.86	-0.192311	0.0921982	-2.08585	0.0369924	0.113547
ASS1	2053.82	-0.313604	0.0890181	-3.52292	0.000426823	0.00275963
RAB5B	3472.29	0.158054	0.0744028	2.1243	0.0336448	0.105668
LTBP1	2738.48	0.413892	0.0744306	5.56077	2.68583e-08	4.21669e-07
MAN1A1	3553.13	0.228177	0.0993319	2.29711	0.0216123	0.0752418
MAPRE1	3602.71	-0.186405	0.0707628	-2.63422	0.00843313	0.0355008
MLPH	3120.36	0.193096	0.0868709	2.22279	0.0262302	0.0875562
PSMD11	3212.14	-0.222123	0.074223	-2.99264	0.00276578	0.0139996
BRI3	2657.55	0.279059	0.0897139	3.11055	0.0018674	0.00999332
ANTXR1	3433.22	0.330659	0.0746661	4.4285	9.48907e-06	9.27357e-05
NETO2	4984.03	-0.55201	0.102144	-5.40423	6.50861e-08	9.6526e-07
ITGA2	3204.99	0.677647	0.114625	5.91186	3.38274e-09	6.00791e-08
TMED3	3879.45	0.443141	0.0850216	5.2121	1.86713e-07	2.57688e-06
DAZAP1	3344.33	-0.61845	0.0800899	-7.72195	1.14567e-14	3.89556e-13
LIF	3196.84	0.953402	0.105648	9.02432	1.80822e-19	9.16328e-18
SEMA4B	2565.25	-0.294756	0.0796901	-3.69878	0.000216635	0.00151
CBX5	3569.53	-0.628064	0.0784136	-8.00963	1.15053e-15	4.3145e-14
GFPT2	4025.44	-0.209621	0.0736876	-2.84472	0.004445	0.0208599
EXT2	3647.16	0.397569	0.0751627	5.28945	1.22685e-07	1.73518e-06
SYNCRIP	3513.59	-0.221325	0.0903123	-2.45067	0.0142592	0.0543888
LDLR	4044.3	-0.327887	0.0842361	-3.89248	9.92253e-05	0.000760708
XRN2	3361.86	-0.189291	0.0732581	-2.5839	0.00976905	0.040106
IFI16	2974.66	-0.266598	0.12076	-2.20767	0.0272675	0.0902693
IPO9	3481.31	-0.370784	0.0758655	-4.88738	1.02184e-06	1.20935e-05
DNAJB1	3443.02	0.165999	0.0825008	2.01209	0.0442102	0.130718
RAD23B	3101.54	-0.281765	0.0729489	-3.8625	0.000112233	0.00084707
SNRNP70	3676.04	-0.258634	0.0821768	-3.14729	0.00164791	0.0089523
KPNA2	4192.62	-0.742701	0.0796135	-9.32883	1.07044e-20	6.00406e-19
ATP5F1E	3333.9	0.349136	0.0860869	4.05563	5.00003e-05	0.000414564
ACADVL	3637.68	0.214509	0.0753445	2.84704	0.00441279	0.0207564
METTL9	2910.19	0.30647	0.0749506	4.08896	4.33318e-05	0.000365978
VEZF1	2885.5	-0.284456	0.0890432	-3.19459	0.00140031	0.00776598
WASF2	2761.46	-0.245901	0.0879293	-2.79658	0.00516467	0.0236849
KMT2D	3078.62	-0.177146	0.0839802	-2.10938	0.034912	0.108892
SF3B3	3331.46	-0.241828	0.0901772	-2.6817	0.00732502	0.0316396
IL17RD	4978.12	-0.155208	0.068159	-2.27715	0.0227775	0.0784453
BACE2	3440.24	0.180694	0.0792297	2.28063	0.0225702	0.0778335
B4GALT1	2703.48	0.191928	0.080644	2.37994	0.0173155	0.0634112
PDLIM5	3053.79	0.340573	0.0821388	4.1463	3.37885e-05	0.000292915
WIPI2	2943.59	0.18334	0.0802004	2.28603	0.0222526	0.076981
LTBP2	3870.69	0.934521	0.0756869	12.3472	5.04462e-35	6.82584e-33
PPP1CC	3264.56	-0.373888	0.0779766	-4.79488	1.62774e-06	1.85613e-05
CRYBG1	4351.78	-0.534574	0.090205	-5.92621	3.10002e-09	5.56604e-08
SUMF2	3141.21	0.344882	0.0812068	4.24696	2.16693e-05	0.000195739
NUCB1	3459.13	0.370189	0.0754882	4.90393	9.39389e-07	1.12495e-05
DNMT1	3756.52	-0.512977	0.0871646	-5.88515	3.97687e-09	6.94101e-08
HEPH	3632.01	0.191062	0.0777739	2.45664	0.0140244	0.0536806
KDM5B	3203.48	-0.330647	0.0741939	-4.45653	8.32971e-06	8.2636e-05
KANK2	2821.43	0.180648	0.0873564	2.06794	0.0386457	0.117549
CD46	2760.9	0.321306	0.0989279	3.24788	0.0011627	0.00660337
PCDHGC5	3466.07	0.51541	0.0763377	6.7517	1.46121e-11	3.54499e-10
BAX	2663.74	0.709552	0.0876956	8.09108	5.9138e-16	2.26955e-14
ARHGEF40	3237.32	-0.164699	0.0818627	-2.01189	0.0442316	0.130752
PFDN5	2937.06	0.258288	0.087036	2.9676	0.00300134	0.0149611
DUSP4	3149.32	0.985547	0.0765654	12.872	6.47325e-38	1.08925e-35
SV2A	2838.18	-0.153948	0.0735978	-2.09175	0.0364609	0.112415
BAALC	3440.4	0.337829	0.0770612	4.38391	1.1657e-05	0.000111678
GJB2	3193.19	0.268697	0.0734728	3.65709	0.000255095	0.00175386
CIC	3268.13	-0.175477	0.0842667	-2.0824	0.0373057	0.114267
HNRNPDL	3423.94	-0.463629	0.0899861	-5.15223	2.57414e-07	3.42653e-06
ZFAND3	2405.28	0.192255	0.0807292	2.38148	0.0172431	0.0632166
ARRDC3	2888.54	-0.325661	0.13465	-2.41857	0.0155815	0.0581813
PLOD2	4045.24	0.326385	0.128771	2.53461	0.0112571	0.0449817
PSMB1	2982.54	-0.166324	0.0778399	-2.13675	0.0326184	0.103335
PARVA	3267.62	0.172723	0.0735206	2.34932	0.0188078	0.0676456
DUSP3	3199.45	0.337211	0.0772947	4.36267	1.28483e-05	0.000121757
NAMPT	1952.07	-0.26272	0.112797	-2.32914	0.0198517	0.0703724
DAD1	3209.2	0.210981	0.0819981	2.573	0.0100823	0.0410834
GPC1	2753	0.576292	0.0845911	6.81267	9.58009e-12	2.37243e-10
SOX12	2747.82	-0.447672	0.0759592	-5.89358	3.77919e-09	6.64014e-08
NDUFA4	3144.78	0.293625	0.074026	3.96652	7.29305e-05	0.000581539
KYNU	2079.11	0.653251	0.0958274	6.81695	9.29908e-12	2.31156e-10
DIDO1	3231.58	-0.261803	0.0738317	-3.54594	0.000391215	0.00256223
NCSTN	3195.85	0.467223	0.0820344	5.69545	1.23047e-08	2.0112e-07
ZDHHC5	2903.98	0.203095	0.0747948	2.71537	0.00662021	0.0291234
SAE1	3414.76	-0.375265	0.0897175	-4.18275	2.8801e-05	0.000252851
ACTG2	5207.57	0.87261	0.0870936	10.0192	1.25499e-23	8.76158e-22
C6orf89	3199.47	0.165435	0.073998	2.23567	0.0253734	0.0853695
KDM5C	3021.8	-0.220583	0.0812367	-2.71532	0.00662127	0.0291234
TADA3	2893.6	-0.181935	0.0763032	-2.38437	0.0171082	0.0628098
MGLL	3335.6	0.374895	0.0923125	4.06116	4.88305e-05	0.000407179
LMAN1	3234.36	0.272919	0.124655	2.18939	0.0285683	0.0935759
SERP1	3147.81	0.270302	0.0818504	3.30239	0.000958654	0.00559464
GOLGA3	3093.87	0.202048	0.0753451	2.68164	0.00732621	0.0316396
TRPC4AP	3168.11	0.192829	0.0874994	2.20378	0.0275399	0.0910252
LSS	3792.85	-0.361474	0.0779283	-4.63855	3.50859e-06	3.76535e-05
LRRFIP1	3145.76	-0.324275	0.103497	-3.13318	0.00172922	0.00933963
MYDGF	3970.63	0.526092	0.0891254	5.90284	3.57305e-09	6.30326e-08
RTL8C	3586.06	0.288485	0.0889118	3.24462	0.00117606	0.00666198
BRK1	3172.73	0.314437	0.0761975	4.1266	3.6816e-05	0.000317067
PTPA	3258.39	-0.311677	0.0848616	-3.67277	0.000239934	0.00166094
ATIC	2957.08	-0.175035	0.0888744	-1.96947	0.0488994	0.140132
GLB1	2464.87	0.412832	0.0842909	4.89771	9.69615e-07	1.15274e-05
TAGLN	3637.24	1.20684	0.100128	12.053	1.86957e-33	2.23074e-31
CD151	3300.78	0.420138	0.0881734	4.7649	1.88944e-06	2.12866e-05
FAM43A	1637.6	1.51447	0.123205	12.2923	9.96486e-35	1.3211e-32
ATP6V0E1	2902.93	0.58808	0.0877682	6.70037	2.0789e-11	4.94303e-10
TGFBR2	3419.04	0.90001	0.0760962	11.8273	2.82175e-32	3.19272e-30
GNPDA1	2450.74	0.326662	0.0941736	3.46872	0.000522947	0.00329509
RHOBTB3	3010.23	-0.364186	0.0995277	-3.65914	0.000253059	0.0017426
ZNF664	2445.09	-0.283252	0.0904071	-3.13307	0.00172988	0.00933963
ATXN2L	2044.85	-0.287365	0.0938186	-3.06299	0.00219138	0.0114863
TMEM9	2549.65	0.166553	0.084072	1.98108	0.0475826	0.13762
CELF1	3147.74	-0.197673	0.072717	-2.71838	0.00656022	0.0289329
SOAT1	2290.2	0.18922	0.0848158	2.23095	0.0256844	0.0861508
TCF12	3073.26	-0.505759	0.105721	-4.78389	1.71939e-06	1.95047e-05
PBXIP1	3242.16	0.677904	0.073221	9.25833	2.07653e-20	1.14036e-18
SEMA7A	2870.44	0.54771	0.107853	5.07831	3.80799e-07	4.91928e-06
SDHC	2713.99	0.27508	0.0756106	3.63811	0.000274645	0.0018745
YY1	2766.12	-0.201328	0.0763555	-2.63672	0.00837109	0.0353168
OXA1L	2507.83	0.18382	0.0782121	2.35028	0.0187593	0.0674932
SETD5	2824.04	-0.494215	0.0751371	-6.57751	4.78405e-11	1.09011e-09
HMGN2	3212.29	-0.969932	0.0767546	-12.6368	1.32336e-36	2.01966e-34
MYLK	3239.06	0.498564	0.0732676	6.8047	1.01263e-11	2.50297e-10
FXYD5	2741.71	0.450782	0.098969	4.55477	5.24422e-06	5.44113e-05
SLC6A15	1389.66	0.277646	0.1066	2.60457	0.00919901	0.0382685
UBTF	3232.95	-0.363744	0.0825616	-4.40573	1.0543e-05	0.000101973
CITED2	1773.99	0.751236	0.0904489	8.30564	9.9284e-17	4.00955e-15
AKR1C2	1616.82	1.02541	0.100156	10.2381	1.3377e-24	9.80856e-23
COX7A2L	2211.29	0.23219	0.0823353	2.82005	0.00480166	0.0222928
MAPKAPK3	2527.45	0.18747	0.0913495	2.05222	0.0401478	0.12108
VAMP3	2462.56	0.257982	0.0747359	3.45191	0.000556631	0.00348226
PLCD3	2055.35	0.71423	0.103301	6.91406	4.70976e-12	1.20498e-10
TMEM119	2678.89	0.552749	0.0906023	6.10082	1.05523e-09	2.00144e-08
POLDIP2	2752.67	0.18707	0.0884097	2.11595	0.0343491	0.107366
TBC1D5	2487.78	-0.228908	0.0774294	-2.95635	0.00311307	0.0154243
LZTS2	2867	-0.192423	0.0839329	-2.29258	0.0218722	0.0759652
EHD4	3274.87	0.21159	0.102655	2.06117	0.0392864	0.119029
ITPRIP	2098.97	0.24308	0.0813895	2.98663	0.00282071	0.0142337
TRIM8	1889.98	0.284154	0.0808308	3.51542	0.000439065	0.00282903
TMCO3	2916.28	-0.288813	0.0773662	-3.73307	0.000189161	0.00134129
MCM7	3242.63	-1.16464	0.107993	-10.7845	4.07504e-27	3.47304e-25
CUL4B	2927.66	0.619063	0.0964368	6.41936	1.36846e-10	2.93962e-09
FBL	2676.53	-0.619981	0.0944753	-6.56236	5.29624e-11	1.1985e-09
PLP2	2996.49	-0.383676	0.0805288	-4.76445	1.8937e-06	2.13121e-05
TUBA1C	3526.55	-0.556978	0.0989824	-5.62705	1.83322e-08	2.92713e-07
QKI	2526.74	-0.278386	0.108508	-2.56558	0.0103004	0.0418167
UQCRB	2763.71	0.350204	0.103784	3.37435	0.000739894	0.00445873
CSNK1G2	2964.48	-0.167593	0.0764134	-2.19324	0.02829	0.0928961
PTPRA	3093.13	-0.209707	0.0733203	-2.86015	0.00423436	0.0200072
MICALL1	2084.61	0.29328	0.0994171	2.95	0.00317778	0.0156857
FAM120A	2921.38	-0.219098	0.0729431	-3.00368	0.00266738	0.0135959
NOTCH3	2424.57	0.590655	0.0896703	6.58697	4.48891e-11	1.02822e-09
MLLT6	2805.19	-0.350628	0.0798995	-4.38836	1.1421e-05	0.000109656
FUS	3752.07	-0.519883	0.0901318	-5.76803	8.02045e-09	1.34959e-07
ETS1	2775.68	-0.543457	0.0751158	-7.23492	4.65819e-13	1.34076e-11
EPHB4	2831.87	-0.287551	0.0793414	-3.62423	0.000289824	0.00196181
FRMD6	2676.46	0.201686	0.0924074	2.18257	0.0290675	0.094809
TSPO	2669.49	0.394283	0.0913738	4.31505	1.59566e-05	0.000147903
ABL1	2518.47	-0.245843	0.0854393	-2.8774	0.00400962	0.019116
CSE1L	2941.15	-0.480804	0.092696	-5.18689	2.13837e-07	2.89043e-06
SCAMP3	2682.79	0.224535	0.088669	2.53228	0.0113323	0.0452225
KIF3C	2324.86	0.238293	0.0817389	2.91529	0.00355359	0.0172612
UBA2	2582.11	-0.281484	0.0790919	-3.55895	0.000372339	0.00244592
BTG1	1812.17	0.305931	0.0814152	3.75766	0.000171509	0.0012254
PTPRM	1645.42	0.412301	0.0875857	4.7074	2.50894e-06	2.7649e-05
BCL2L1	2397.26	0.800514	0.0949431	8.43151	3.41229e-17	1.44007e-15
SCPEP1	2830.87	0.501757	0.081375	6.16598	7.00461e-10	1.36201e-08
CDC42EP4	2611.6	-0.255361	0.0942037	-2.71073	0.00671347	0.0294598
GIPC1	2897.68	0.189458	0.0901523	2.10153	0.0355943	0.110365
HNRNPL	3109.92	-0.176727	0.086241	-2.04923	0.0404399	0.121764
CMBL	2443.45	0.228316	0.0775152	2.94544	0.003225	0.0158949
GSPT1	2939	-0.188269	0.0724154	-2.59986	0.00932629	0.0386214
TNFRSF12A	2389.68	0.51565	0.225954	2.28211	0.0224829	0.0775785
NUP50	2811.7	0.49297	0.0782996	6.29594	3.05533e-10	6.18847e-09
SIRPA	2949.72	0.179212	0.0865936	2.06958	0.0384921	0.117164
PKN1	2222.51	-0.224523	0.0878536	-2.55565	0.0105991	0.0428232
SMARCC1	2931.15	-0.354623	0.0758284	-4.67665	2.91599e-06	3.1735e-05
NUP98	2671.77	-0.195523	0.0890542	-2.19554	0.0281246	0.0924232
MDM2	1899.01	1.42338	0.0969351	14.6839	8.17697e-49	2.49588e-46
SLC25A39	2672.26	0.283558	0.0891621	3.18025	0.00147147	0.00811132
ANP32B	2179.3	-0.787818	0.0819786	-9.61004	7.25203e-22	4.46868e-20
TMEM14C	2494.22	0.239936	0.0785495	3.05458	0.00225374	0.0117616
ENC1	3595.49	0.759425	0.0769236	9.87245	5.48086e-23	3.64341e-21
CACYBP	2610.27	-0.554163	0.0753105	-7.35838	1.86158e-13	5.60397e-12
PLAU	2038.81	1.29	0.12648	10.1992	1.99825e-24	1.45706e-22
TNPO3	2302.92	-0.214042	0.0788339	-2.71511	0.00662546	0.0291321
COL7A1	2597.99	0.225725	0.0778591	2.89915	0.0037418	0.0180158
WAC	2255.8	-0.235603	0.0919554	-2.56215	0.0104027	0.0421928
PEPD	2561.01	0.435665	0.0909297	4.79123	1.65765e-06	1.8886e-05
ADIPOR1	2516.8	0.165334	0.0766981	2.15565	0.031111	0.0996778
MICAL2	2501.85	0.18567	0.080632	2.30268	0.0212969	0.0744598
NEK9	2539.94	0.280313	0.0763374	3.67203	0.000240635	0.00166491
DESI2	1943.14	0.371863	0.0966058	3.84929	0.000118463	0.000886444
PSMC3	2918.54	-0.291483	0.0965303	-3.0196	0.00253112	0.0129668
GJC1	2747.68	-0.472741	0.0779134	-6.06752	1.29901e-09	2.4218e-08
RAB27B	1963.46	1.20201	0.132961	9.04037	1.56145e-19	7.97432e-18
KLHL21	2260.99	0.596914	0.116065	5.14294	2.70476e-07	3.58948e-06
TRAM2	2750.21	0.226273	0.0814506	2.77804	0.00546875	0.0248451
PLAT	3581.81	1.67855	0.101197	16.5869	8.66778e-62	4.74019e-59
SNX6	2412.93	0.204016	0.0978418	2.08517	0.0370541	0.113683
SRSF6	3199.84	-0.190885	0.0762269	-2.50417	0.0122738	0.0481884
DST	3203.72	-0.285438	0.122109	-2.33757	0.0194096	0.0692069
MTA2	2740.8	-0.172697	0.086907	-1.98715	0.0469055	0.136209
HP1BP3	2782.63	-0.31924	0.0889141	-3.59043	0.000330135	0.00219505
RHBDD2	2314.82	0.295104	0.090309	3.26772	0.00108418	0.00621935
TRIB2	3457.35	-0.198865	0.0712291	-2.79191	0.00523974	0.0239957
HADHB	2551.16	0.214083	0.0785918	2.72399	0.00644986	0.0285609
PSMA4	2603.89	-0.241061	0.0818632	-2.94469	0.00323283	0.0159275
CDK16	2630.05	-0.268295	0.0842252	-3.18545	0.00144531	0.00798725
COL16A1	2315.12	0.240582	0.0819729	2.93489	0.00333665	0.0163653
MYL12A	2574.08	0.231771	0.0823577	2.8142	0.00488985	0.0226302
SLC38A10	2792.82	0.392044	0.0810491	4.83711	1.31742e-06	1.5329e-05
ARHGAP23	3057.91	0.289816	0.100546	2.88244	0.00394614	0.0188475
PDE1C	3126.61	-0.527275	0.0927106	-5.68732	1.29045e-08	2.09879e-07
SELENOW	3124.28	0.392777	0.0855917	4.58895	4.45472e-06	4.67745e-05
TFDP1	3154.29	-0.312329	0.0850853	-3.67077	0.00024182	0.00167223
PRPF19	2661.22	-0.281894	0.0859658	-3.27915	0.00104122	0.00599384
SH3KBP1	2074.27	-0.383636	0.0782681	-4.90157	9.50745e-07	1.13338e-05
HDAC2	2609.77	-0.221461	0.085134	-2.60132	0.00928669	0.0385112
TMEM131	2578.22	0.319681	0.0898183	3.5592	0.000371988	0.00244484
SLFN5	1524.13	0.237322	0.117207	2.02481	0.0428872	0.127698
GPX8	2241.82	0.248191	0.0894633	2.77422	0.00553342	0.0250868
NUP205	2761.86	-0.74866	0.0838005	-8.93384	4.11486e-19	2.01521e-17
ABCC3	1594.46	0.814563	0.0814058	10.0062	1.4314e-23	9.94028e-22
RHOQ	2534.65	0.219691	0.103243	2.1279	0.033345	0.105054
ABHD2	3455.32	0.424983	0.075974	5.59379	2.22166e-08	3.51316e-07
PSMB3	2726.34	-0.254236	0.0892625	-2.84819	0.00439691	0.0206918
TMBIM1	2353.72	0.260843	0.0789643	3.30331	0.000955521	0.0055838
THRAP3	2918.71	-0.375701	0.076039	-4.94089	7.77658e-07	9.44196e-06
PLXND1	2697.94	-0.267203	0.0755317	-3.53762	0.000403749	0.00263062
SLC39A6	2680.84	0.267322	0.0929134	2.87711	0.00401335	0.0191199
ZNFX1	2395.47	0.271681	0.0883583	3.07477	0.00210665	0.0110821
ADNP	2392.61	-0.290271	0.0808081	-3.5921	0.000328022	0.0021821
SPP1	2446.02	0.895057	0.0813301	11.0052	3.60597e-28	3.30967e-26
AKT2	2876.55	-0.2448	0.0877044	-2.79119	0.00525143	0.0240347
ZMAT3	2017.19	1.30486	0.117648	11.0912	1.38478e-28	1.29823e-26
BAZ2A	2517.12	-0.385421	0.0798268	-4.82822	1.37756e-06	1.593e-05
NSFL1C	2426.24	0.201833	0.0875948	2.30417	0.0212133	0.0742268
ID3	2997.17	-0.472131	0.097896	-4.82279	1.41567e-06	1.63131e-05
PYGL	2850.36	-0.191718	0.0744208	-2.57613	0.00999118	0.0407882
USP5	2810.74	-0.294394	0.0914365	-3.21966	0.00128343	0.00718033
NID2	1692.59	0.607757	0.091214	6.66298	2.68331e-11	6.28901e-10
CYCS	2775.27	0.250359	0.0884803	2.82955	0.00466139	0.0217261
SNX5	2533.93	-0.358553	0.0743207	-4.8244	1.40426e-06	1.61958e-05
ATP6V1C1	2169.2	0.401017	0.105295	3.80849	0.000139817	0.00103095
RPS27L	2362.04	1.2515	0.0893874	14.0008	1.54062e-44	3.42724e-42
FBLN1	2079.24	0.389699	0.0907199	4.29563	1.74197e-05	0.000159996
SYT11	2458.63	0.318421	0.074452	4.27686	1.8955e-05	0.000172887
NMNAT2	1347.89	1.10174	0.0908219	12.1308	7.25207e-34	8.89565e-32
NCAPD2	3076.36	-1.18331	0.0818019	-14.4656	1.99887e-47	5.46566e-45
CLDN11	2840.35	0.507574	0.0875266	5.79908	6.66787e-09	1.1307e-07
ATP6AP2	2485.37	0.472979	0.0799065	5.91915	3.236e-09	5.78645e-08
FAM20B	2501.78	-0.239938	0.0837123	-2.86622	0.0041541	0.0197046
MCM4	3224.5	-0.765014	0.0968984	-7.89501	2.90297e-15	1.04388e-13
BTBD2	2450.31	-0.336981	0.0972437	-3.46532	0.000529592	0.00333216
GALNT10	3116.4	0.318522	0.0769086	4.14156	3.44948e-05	0.000298644
ARFGAP1	2703.07	0.304399	0.0856459	3.55416	0.000379191	0.00248844
DENND5A	2451.42	-0.249206	0.0802967	-3.10357	0.00191201	0.010193
TPCN1	2246.96	0.44134	0.0899124	4.90856	9.17486e-07	1.10075e-05
SOD1	2580.41	-0.162899	0.0772741	-2.10806	0.0350255	0.109091
GAS6	2748.49	0.835593	0.0852378	9.80307	1.0921e-22	7.09597e-21
COX5B	2378.27	0.271348	0.0810625	3.34739	0.00081575	0.00485125
TGFA	2811.17	0.921228	0.0804681	11.4484	2.39623e-30	2.41927e-28
AKT1	2576.88	-0.278441	0.0799025	-3.48476	0.000492585	0.00313387
LRP5	2810.76	0.167601	0.0852657	1.96563	0.0493416	0.140934
NSMAF	1744.25	-0.450129	0.0809211	-5.56257	2.65828e-08	4.17843e-07
AK3	2081.85	0.404974	0.100966	4.01099	6.04657e-05	0.000490793
MTMR4	2590.58	-0.316838	0.0780517	-4.05933	4.92131e-05	0.00040907
ADM	2790.26	-0.169229	0.0741411	-2.28252	0.0224586	0.0775503
TMEM59	2665.18	0.496164	0.0779721	6.36335	1.97396e-10	4.11242e-09
CERCAM	2984.95	0.598331	0.076179	7.85428	4.02066e-15	1.4224e-13
UBE2S	3094.35	-0.664261	0.0934756	-7.10625	1.19238e-12	3.20697e-11
DCAF13	2420.54	0.184067	0.0804231	2.28873	0.0220952	0.0765372
ENSA	2712	-0.280811	0.0830763	-3.38016	0.000724432	0.0043756
EP400	2270.75	-0.391158	0.0841457	-4.64858	3.34233e-06	3.60165e-05
NRBP1	2660.2	-0.187833	0.0893546	-2.10211	0.0355434	0.110239
CBX1	2874.6	-0.402642	0.0776801	-5.18334	2.17949e-07	2.93695e-06
SMARCC2	2519.32	-0.381205	0.0793821	-4.80215	1.5697e-06	1.79708e-05
PRKCA	2295.2	-0.228918	0.0824824	-2.77536	0.00551414	0.0250213
PLAUR	2339.39	0.484733	0.105444	4.59708	4.2845e-06	4.50954e-05
WIPF2	2369.84	-0.168197	0.0791642	-2.12466	0.0336153	0.10565
UBAP1	1997.48	0.316333	0.081627	3.87535	0.000106471	0.000810572
KDM2A	2551.57	-0.243284	0.0746666	-3.25827	0.00112093	0.00639875
P4HA2	2514.38	0.362966	0.0743473	4.88203	1.04999e-06	1.23931e-05
PFKL	3042.9	-0.217748	0.081275	-2.67916	0.00738077	0.0318241
ADAM15	2471.24	0.398351	0.0896166	4.44506	8.78671e-06	8.66458e-05
BUB3	2466.88	-0.321082	0.0767416	-4.18394	2.86502e-05	0.000251696
LIMS1	2205.03	0.480241	0.0953115	5.03864	4.68845e-07	5.96278e-06
OCIAD2	2357.75	0.205998	0.0877149	2.3485	0.0188495	0.0677434
ATP6AP1	2416.6	0.397613	0.0785499	5.06192	4.1506e-07	5.33039e-06
SCYL1	2420.17	0.292202	0.0982001	2.97558	0.00292437	0.0146721
ZNHIT1	2649.74	0.322456	0.0916661	3.51773	0.000435261	0.00280865
ATP5PB	2588	0.233658	0.0781688	2.98914	0.00279762	0.0141335
SUMO3	2567.72	-0.214766	0.0886054	-2.42385	0.015357	0.0575297
CAPZA2	2352.58	0.216243	0.101279	2.13513	0.03275	0.103602
ANO6	2279.22	-0.198474	0.0935313	-2.12201	0.0338371	0.106145
WDR45B	2151.78	-0.35979	0.091301	-3.9407	8.12442e-05	0.000637757
MARVELD1	2477.86	0.323486	0.0912825	3.54378	0.000394429	0.00257941
RGS3	3087.72	0.512454	0.0873929	5.8638	4.52386e-09	7.85393e-08
CLPTM1L	2747.53	0.182369	0.0904331	2.01662	0.0437356	0.129754
ITGB8	2581.5	0.685992	0.124887	5.49292	3.9535e-08	6.04775e-07
IER5	2495.86	0.637075	0.0964251	6.60694	3.92336e-11	9.03405e-10
AGO2	2488.14	-0.412964	0.0766932	-5.38462	7.25987e-08	1.06823e-06
NDUFA4L2	3218.01	-0.876928	0.0919698	-9.53496	1.49944e-21	8.90506e-20
CSTB	1835.66	0.603636	0.0876327	6.88825	5.64834e-12	1.42566e-10
PALLD	2670.48	-0.21671	0.0737873	-2.93695	0.00331457	0.0162839
CCN4	2771.97	1.0748	0.0760653	14.13	2.48131e-45	6.14474e-43
H2AZ1	2606.61	-1.06446	0.0786256	-13.5384	9.28386e-42	1.84622e-39
PDXK	2211.47	0.252638	0.0884186	2.85729	0.00427269	0.0201723
KIAA1522	1708.41	0.182761	0.089245	2.04786	0.0405738	0.122087
NAP1L4	2617.04	-0.180758	0.079015	-2.28764	0.0221583	0.0767154
VIPR1	2962.92	0.903836	0.0966379	9.35282	8.53454e-21	4.89152e-19
MED1	2155.77	-0.194222	0.0799701	-2.42868	0.0151538	0.0569774
ECE1	1891.15	0.387524	0.0853057	4.54277	5.55191e-06	5.73319e-05
PCBP2	2103.37	-0.363626	0.082911	-4.38574	1.15592e-05	0.000110822
LPCAT1	3138.51	-0.341232	0.0782757	-4.35936	1.30444e-05	0.000123437
P3H3	2962.69	0.259177	0.0899067	2.88273	0.00394241	0.0188366
JAG1	2246.3	0.226611	0.0765582	2.95998	0.00307659	0.0152609
IL1B	577.718	2.64651	0.149792	17.6679	7.41435e-70	5.72431e-67
HERC2	2437.28	-0.172035	0.0856124	-2.00946	0.044488	0.131333
NPTX2	3326.96	-0.323455	0.0920841	-3.51261	0.000443732	0.00285489
HEG1	2481.5	0.273339	0.0821168	3.32866	0.000872653	0.00516392
ITGA6	2257.68	0.336905	0.0893626	3.77009	0.000163189	0.00117684
LSM14A	2102.45	-0.210707	0.0950012	-2.21794	0.0265591	0.0884069
ARPC3	2358.81	0.169281	0.0796781	2.12457	0.0336229	0.10565
TNFAIP2	1990.81	-0.282811	0.0909017	-3.11117	0.00186348	0.00997884
CHMP1B	1598.88	0.407015	0.0846944	4.80569	1.54217e-06	1.76932e-05
CREB3L2	2304.61	-0.352544	0.0783709	-4.4984	6.84654e-06	6.92836e-05
SAFB	2275.35	-0.318829	0.0884499	-3.60463	0.0003126	0.00209117
EZR	2423.44	-0.324023	0.0931077	-3.48009	0.000501245	0.00318434
YIPF3	2465.29	0.371165	0.0860873	4.3115	1.62151e-05	0.000149875
HLA-B	1811.46	0.298228	0.0880575	3.38675	0.000707269	0.00429764
EFHD2	2665.58	-0.469808	0.0973531	-4.82581	1.39432e-06	1.60954e-05
ZNF106	2269.48	0.157894	0.0789801	1.99917	0.0455905	0.133655
MAP1LC3B	1764.36	0.383875	0.0823561	4.66115	3.14442e-06	3.40515e-05
AMD1	2765.97	-0.189409	0.0872504	-2.17087	0.0299408	0.0967913
ARL8B	1810.14	0.316963	0.0878435	3.60827	0.000308248	0.00206679
PRDX2	2627.57	0.161855	0.0791534	2.04483	0.0408717	0.122812
DNAJC8	2235.49	-0.210049	0.0832521	-2.52305	0.0116341	0.0463142
INSIG1	2168.46	-0.490235	0.0954336	-5.13692	2.79271e-07	3.69872e-06
PSMB2	2277.42	-0.349462	0.0853227	-4.09577	4.2077e-05	0.000356988
SOGA1	2493.44	-0.481275	0.0906289	-5.3104	1.09387e-07	1.55885e-06
ATP6V1E1	1966.14	0.492246	0.0777058	6.33474	2.37748e-10	4.90635e-09
SGTA	2383.51	-0.190186	0.0931341	-2.04207	0.0411445	0.123575
ETV5	1985.13	-0.315941	0.082064	-3.84994	0.000118149	0.000885105
FMN1	1822.12	0.592296	0.0996226	5.9454	2.75783e-09	4.99262e-08
SCAMP4	2240.57	0.256446	0.0969066	2.64632	0.00813723	0.0344631
DNM1	2425.58	-0.242177	0.0816416	-2.96634	0.00301366	0.0150168
TNIP1	2230.2	-0.223676	0.0860411	-2.59964	0.00933218	0.0386266
MLLT1	2410.9	-0.279616	0.0849348	-3.29213	0.000994329	0.00576693
BRD4	1857.98	-0.480059	0.0878936	-5.46182	4.71276e-08	7.11794e-07
PPIB	3049.53	0.328833	0.0788001	4.173	3.00618e-05	0.000263216
CDK4	2178.48	-0.211109	0.0950272	-2.22156	0.026313	0.0877822
CREBBP	2148.24	-0.248216	0.0782664	-3.17143	0.0015169	0.00833375
ELOVL5	2395.58	-0.278322	0.0875233	-3.17998	0.00147285	0.0081155
CTSD	1760.39	0.645643	0.0896181	7.20439	5.83055e-13	1.66e-11
SBNO2	2011.4	-0.26943	0.0885894	-3.04134	0.0023553	0.0122235
KPNA4	2300.26	0.227076	0.0876613	2.59038	0.00958712	0.0394702
METRNL	1015.91	0.542254	0.0981742	5.52339	3.32519e-08	5.14054e-07
UBQLN1	2148.65	-0.229126	0.0794122	-2.88528	0.00391065	0.0187121
RNF11	2174.53	0.282395	0.084955	3.32406	0.00088718	0.00523102
POLD2	2526.89	-0.353956	0.0901711	-3.92538	8.65942e-05	0.000674109
RANGAP1	2473.05	-0.50275	0.0971882	-5.17295	2.30421e-07	3.08915e-06
SF3A1	2258.22	-0.176173	0.0866792	-2.03248	0.0421053	0.125856
DHX15	2443.9	-0.166317	0.0752306	-2.21076	0.0270523	0.0897072
ATP1B3	2488.34	0.250233	0.0800324	3.12665	0.00176809	0.00952637
EHD1	2463	0.285022	0.0943447	3.02107	0.00251886	0.0129242
LSM4	2480.78	-0.327625	0.0856807	-3.82379	0.000131414	0.00097447
ZNF207	2587.51	-0.223187	0.0836525	-2.66803	0.00762976	0.0327026
NRSN2	2060.4	-0.180897	0.0919039	-1.96832	0.0490308	0.140386
APH1A	2339.24	-0.254639	0.10164	-2.5053	0.0122349	0.0480788
POLR2L	2811.36	0.520543	0.0879664	5.91752	3.26841e-09	5.82852e-08
DPY19L1	2678.62	-0.248893	0.115099	-2.16244	0.0305846	0.0983976
CHMP5	1892.82	0.292984	0.0787225	3.72174	0.000197857	0.00139317
CSMD2	2538.55	0.231213	0.0846097	2.7327	0.00628167	0.0279292
TP53INP1	1583.07	1.24156	0.111201	11.1651	6.0442e-29	5.90927e-27
TLE1	2190.75	-0.186015	0.0854444	-2.17703	0.0294781	0.0956726
NDUFS5	2453.66	0.212984	0.0853274	2.49608	0.0125575	0.0490091
ELAVL1	2245.34	-0.455323	0.0914577	-4.9785	6.4078e-07	7.91179e-06
EFEMP2	2477.48	0.331945	0.0829735	4.00062	6.31769e-05	0.000509648
AHRR	1563.19	-0.280122	0.0933503	-3.00076	0.00269311	0.0137057
PRDX4	2578.77	0.337689	0.0848105	3.98169	6.84282e-05	0.000549645
PPP2R5C	2107.93	-0.206798	0.0986515	-2.09625	0.0360602	0.111506
AFAP1	2500.8	0.201386	0.0844279	2.3853	0.0170653	0.06267
CES1	1297.75	0.626592	0.0904706	6.92591	4.33177e-12	1.11261e-10
STMN1	2912.44	-1.21935	0.0795631	-15.3255	5.16224e-53	1.78301e-50
TOP2A	3228.46	-1.63684	0.131398	-12.4571	1.27914e-35	1.80523e-33
SELENOF	2334.58	0.275248	0.0846377	3.25207	0.00114566	0.0065179
SEC22B	2331.24	0.462792	0.0797994	5.79944	6.65376e-09	1.1307e-07
ARHGEF1	2244.15	-0.189487	0.0900589	-2.10404	0.0353752	0.109919
SSR4	2258.34	0.512338	0.0942077	5.43839	5.3765e-08	8.08323e-07
TBCD	2497.49	-0.265702	0.0927824	-2.86371	0.00418713	0.0198183
ROBO1	1900.57	-0.217834	0.0965548	-2.25606	0.0240667	0.0818117
EDF1	2187.92	0.247873	0.0900362	2.75303	0.00590459	0.026504
WSB1	2042.25	-0.424578	0.0941079	-4.5116	6.43398e-06	6.56656e-05
CD47	2086.92	0.213415	0.0868857	2.45628	0.0140384	0.0537184
FAM50A	1848.65	0.309633	0.0835051	3.70795	0.000208942	0.00146259
TMCO1	2379.89	0.296521	0.081275	3.64837	0.000263912	0.00181069
TMEM167A	2267.56	0.429424	0.101044	4.24987	2.13892e-05	0.00019361
LMAN2	2467.85	0.314727	0.0850302	3.70135	0.000214452	0.00149717
PPDPF	1813.69	-0.204972	0.0959806	-2.13555	0.0327158	0.103543
SLC6A8	2053.07	-0.207334	0.0799474	-2.59338	0.00950372	0.0391637
ASXL1	2295.5	-0.428532	0.0816301	-5.24967	1.52369e-07	2.12976e-06
RNPS1	2112.98	-0.233876	0.10809	-2.16371	0.0304866	0.0982366
RUVBL2	2482.36	-0.341642	0.0994865	-3.43405	0.000594626	0.00367962
OPTN	1393.99	0.299832	0.0858729	3.49158	0.000480176	0.00306682
PLTP	1786.28	0.532467	0.0910826	5.84598	5.03607e-09	8.68523e-08
DUSP1	1040.07	0.724284	0.112738	6.4245	1.32305e-10	2.85141e-09
VPS41	1937.74	0.411881	0.0796653	5.17014	2.3392e-07	3.13285e-06
CUL1	1934.02	-0.250908	0.0822287	-3.05135	0.00227817	0.0118796
HSPG2	2019.7	0.574323	0.104665	5.48726	4.0821e-08	6.2372e-07
CARS1	1100.89	-0.276327	0.0921899	-2.99736	0.00272325	0.0138127
PAPPA	1356.3	1.33925	0.0878339	15.2475	1.71044e-52	5.75628e-50
ADAM12	3116.06	-0.472185	0.0734061	-6.4325	1.25519e-10	2.71855e-09
HMGN1	2105.69	-0.689847	0.0900517	-7.66056	1.85122e-14	6.1512e-13
UBFD1	2414.68	0.238872	0.0816444	2.92576	0.00343618	0.0168066
CGGBP1	1970.87	-0.29398	0.133384	-2.20401	0.0275236	0.0910252
YIF1A	2194.92	0.361513	0.0863675	4.18575	2.84223e-05	0.000250029
THSD4	2026.88	0.883735	0.0788513	11.2076	3.74156e-29	3.69233e-27
ISCU	1579.9	0.624012	0.0838383	7.44304	9.83913e-14	3.04572e-12
ALKBH5	2105.59	-0.215654	0.080394	-2.68246	0.00730828	0.031605
SMARCD1	1941.69	-0.351898	0.0857233	-4.10505	4.04234e-05	0.000344741
HNRNPR	2678.82	-0.457992	0.0857284	-5.34236	9.17466e-08	1.32182e-06
S100A4	2617.14	0.720388	0.0879998	8.18625	2.69502e-16	1.05905e-14
PDE4DIP	1779.06	0.36175	0.0818106	4.4218	9.78828e-06	9.52343e-05
SP1	1872.56	-0.336381	0.079319	-4.24087	2.22659e-05	0.000200714
TCEAL9	2253.46	0.529959	0.102131	5.18904	2.11381e-07	2.86019e-06
TPGS2	2348.04	-0.292626	0.0902604	-3.24202	0.00118685	0.00671152
H2AZ2	2453.03	-0.611319	0.0837719	-7.29742	2.93329e-13	8.63217e-12
ATG13	1940.89	0.196827	0.084962	2.31665	0.0205229	0.0722346
DLX1	1492.01	-0.221587	0.0860698	-2.57451	0.0100383	0.040955
B4GALT5	2542.12	-0.254742	0.0738697	-3.44853	0.000563651	0.0035245
HDGFL2	2185.72	-0.22908	0.089679	-2.55445	0.0106356	0.0429314
MAP3K20	1416.72	-0.474195	0.121392	-3.90629	9.37224e-05	0.000724445
RNF145	2722.5	-0.302086	0.0781053	-3.86768	0.000109877	0.00083264
DEK	2022.69	-0.585107	0.12673	-4.61695	3.89421e-06	4.13282e-05
SLC31A1	1379.39	0.276412	0.0928276	2.97769	0.00290425	0.0145824
PPA1	2454.06	0.155871	0.0776072	2.00846	0.0445942	0.131616
CYRIB	2023.68	-0.300091	0.0864975	-3.46936	0.000521694	0.00328878
GYPC	1621	0.24918	0.087964	2.83275	0.00461488	0.0215246
DLG5	2080.78	-0.164588	0.0813274	-2.02377	0.042994	0.127958
OLA1	1790.99	-0.279908	0.0933532	-2.99837	0.00271428	0.0137867
MBNL1	2245.08	-0.28167	0.131234	-2.14632	0.0318472	0.101603
ARID1B	2144	-0.420409	0.0769575	-5.46288	4.68469e-08	7.09187e-07
TOP2B	2190.35	-0.536897	0.134142	-4.00246	6.26867e-05	0.000506255
EREG	375.172	1.1513	0.138166	8.33272	7.90068e-17	3.23042e-15
GOLM2	2045.89	0.295671	0.10526	2.80895	0.00497035	0.0229139
RAF1	2095.15	-0.292985	0.0888314	-3.29821	0.000973017	0.00566838
KMT2E	2160.63	-0.437701	0.115221	-3.79879	0.000145406	0.00106736
BANF1	2239.35	-0.410486	0.0918668	-4.46828	7.88523e-06	7.88823e-05
PID1	1499.95	0.88844	0.0843436	10.5336	6.04883e-26	4.87061e-24
TMEM184B	2023.92	0.183959	0.0863797	2.12966	0.0331996	0.104721
TRA2B	2271.79	-0.580076	0.0770078	-7.53269	4.9706e-14	1.599e-12
MYO1B	2427.79	-0.222772	0.107932	-2.06401	0.0390171	0.118432
CTBP2	1801.48	-0.235504	0.082745	-2.84615	0.00442519	0.0207951
TPX2	3154.31	-1.61644	0.0788102	-20.5105	1.73443e-93	2.52937e-90
ZNF217	1636.92	-0.493588	0.100115	-4.93019	8.21482e-07	9.90988e-06
TMEM263	2160.88	0.226395	0.114585	1.97578	0.0481797	0.138645
MMP24OS	2079.11	0.573178	0.0844746	6.78521	1.15919e-11	2.83851e-10
MTHFD1L	1504.57	-0.230462	0.0869347	-2.65098	0.00802587	0.0340927
SUGP2	2149.36	-0.186898	0.0829719	-2.25254	0.0242881	0.0823299
RHEB	1904.8	-0.156668	0.0787116	-1.9904	0.0465465	0.13546
RRAS	1711.26	0.34342	0.0918933	3.73716	0.000186109	0.00132179
LGALS3	1621.58	0.36555	0.0832064	4.39329	1.11647e-05	0.000107432
RAD23A	1609.12	-0.234313	0.106118	-2.20804	0.0272411	0.0902423
FOXD1	2179.88	0.619809	0.095162	6.51319	7.35701e-11	1.63662e-09
TMED9	2536.36	0.368193	0.0824861	4.4637	8.0557e-06	8.03427e-05
DUSP6	2364.02	0.742624	0.0850385	8.73279	2.48457e-18	1.15229e-16
APCDD1L	1847.92	0.28055	0.0855139	3.28075	0.0010353	0.00596766
AK2	2244.09	-0.311346	0.0782393	-3.97941	6.90876e-05	0.000553586
CTDSP1	1997.18	-0.308073	0.082198	-3.74793	0.000178298	0.00127045
FADS3	1309.07	0.577612	0.0991035	5.82837	5.5973e-09	9.60322e-08
SMARCD2	2077.78	-0.337783	0.0827473	-4.0821	4.46302e-05	0.000375495
PDK4	1774.82	1.19725	0.112049	10.685	1.19628e-26	1.00649e-24
NTN4	775.756	1.37182	0.104722	13.0996	3.31115e-39	5.79451e-37
RPS6KA3	1677.44	-0.342762	0.108782	-3.15092	0.00162759	0.00885294
SMARCA2	2023.14	-0.323946	0.0850774	-3.80767	0.000140285	0.00103334
AGAP3	1969.63	-0.193423	0.0909844	-2.1259	0.0335119	0.105439
JPT1	2454.43	-0.278511	0.0914976	-3.04391	0.00233523	0.0121482
MMS19	2098.39	-0.274548	0.0929613	-2.95336	0.00314331	0.0155507
AMIGO2	1156.87	1.06943	0.103547	10.328	5.26543e-25	4.06522e-23
TSHZ1	2464.4	-0.609145	0.0772801	-7.8823	3.21407e-15	1.14945e-13
FGFR1	1964.01	0.18926	0.0854626	2.21453	0.0267921	0.0890309
TECR	2338.48	-0.189646	0.0904564	-2.09655	0.0360338	0.111465
AKR1C1	805.201	1.03482	0.108306	9.5546	1.24067e-21	7.46962e-20
ECPAS	1605.23	-0.290996	0.0868966	-3.34876	0.000811728	0.00483171
CARM1	2048.66	-0.345471	0.095576	-3.61462	0.000300784	0.00202763
SOX4	2586.88	0.248284	0.0881942	2.8152	0.00487476	0.0225751
AJUBA	1179.26	0.537076	0.118694	4.52489	6.04272e-06	6.18648e-05
SNRPB	2357.45	-0.514428	0.104971	-4.90065	9.55184e-07	1.13764e-05
SEC23B	2135.54	0.201708	0.0800567	2.51956	0.0117502	0.0467032
PACS1	1852.95	-0.238767	0.0999573	-2.38869	0.0169087	0.0621818
TMEM127	1766.23	0.201564	0.08986	2.24309	0.024891	0.0840481
C12orf75	2097.54	-0.256912	0.0796351	-3.22612	0.00125482	0.00704125
SIPA1L2	1267.45	0.823307	0.0870431	9.45862	3.12036e-21	1.82021e-19
ARHGAP1	2115.67	0.267029	0.0959375	2.78336	0.00537989	0.0245177
TM7SF3	1895.47	0.710389	0.0794329	8.94326	3.77862e-19	1.86445e-17
GYS1	2366.88	-0.31761	0.075271	-4.21955	2.44787e-05	0.000217376
RER1	1992.96	0.217329	0.0868603	2.50206	0.0123474	0.0484077
SMARCB1	1952.58	-0.43615	0.0912243	-4.78107	1.74369e-06	1.97122e-05
KCNG1	1284.51	0.809395	0.108863	7.435	1.04565e-13	3.21409e-12
IK	2051	-0.182643	0.0809768	-2.2555	0.0241023	0.0819115
STRN4	1834.91	-0.282502	0.0913418	-3.09281	0.00198273	0.010523
MED13L	1838.09	-0.24985	0.0959628	-2.60361	0.00922471	0.0383511
MRPS27	1896.93	-0.220924	0.0857213	-2.57724	0.00995934	0.0406963
BTBD1	1824.7	0.300725	0.101702	2.95693	0.00310715	0.0154008
KRT14	1082.85	1.76915	0.138793	12.7467	3.25355e-37	5.20766e-35
MTHFD1	2095.86	-0.302079	0.083355	-3.624	0.00029008	0.00196253
GNPAT	1845.99	-0.293904	0.0799017	-3.67832	0.000234779	0.00162955
WIPF1	1951.33	-0.19674	0.0831854	-2.36507	0.0180265	0.0654591
GIGYF1	1692.03	-0.307885	0.0815516	-3.77534	0.000159789	0.0011555
JUND	1360.3	0.515209	0.0992178	5.1927	2.07266e-07	2.82782e-06
BAP1	1881.83	-0.202101	0.0843485	-2.39602	0.0165742	0.0612049
MAN1B1	1961.82	0.459461	0.0856777	5.36267	8.20013e-08	1.19188e-06
MYO5A	1668.05	0.480144	0.103433	4.64206	3.44947e-06	3.71405e-05
NPC2	1994.03	0.245813	0.0777015	3.16355	0.00155857	0.00851631
G6PC3	2320.62	0.259711	0.085392	3.04139	0.00235488	0.0122235
DDIT4	929.135	0.22764	0.106009	2.14738	0.0317633	0.101384
LARP6	1252.39	0.272612	0.101785	2.67832	0.00739926	0.031862
MEIS2	2365.35	-0.791951	0.0979815	-8.08266	6.3367e-16	2.42476e-14
NCLN	2166.81	0.295412	0.107436	2.74965	0.00596591	0.0267427
KDM1A	2136.28	-0.343335	0.0882223	-3.8917	9.95425e-05	0.000762326
LRPAP1	2101.55	0.431764	0.0930745	4.63891	3.50247e-06	3.76186e-05
C19orf53	1965.76	0.256537	0.0933154	2.74914	0.00597519	0.0267477
BCAR3	1897.19	0.33129	0.087662	3.77918	0.000157348	0.00114099
SLC52A2	1974.23	0.385783	0.105888	3.64332	0.000269144	0.00184369
COX5A	1774.45	0.179011	0.0906248	1.9753	0.0482338	0.13877
NCOA6	1694.06	-0.34032	0.0841761	-4.04295	5.27822e-05	0.000434881
LSM14B	1631.18	-0.286856	0.0920906	-3.11493	0.00183987	0.00987257
PRCP	2065.64	0.182456	0.0842462	2.16575	0.0303306	0.0977867
MFGE8	1974.46	0.632744	0.0860017	7.35734	1.87607e-13	5.63465e-12
SCG2	2051.74	1.63517	0.112736	14.5044	1.13583e-47	3.17187e-45
ZNF609	1724.26	-0.242492	0.0842559	-2.87804	0.00400159	0.0190947
MSLN	1746.15	0.91768	0.0941886	9.743	1.97624e-22	1.26527e-20
SPATA20	1673.01	0.436087	0.0983954	4.43198	9.33708e-06	9.1404e-05
MTA1	1686.37	-0.233145	0.0925375	-2.51947	0.0117532	0.0467032
HEATR1	1605.52	-0.175635	0.0810169	-2.16788	0.0301678	0.0974053
RDH10	1546.88	1.09118	0.0906874	12.0324	2.40198e-33	2.84018e-31
RBBP4	1898.48	-0.305372	0.0819567	-3.72601	0.000194533	0.00137419
PPP2CA	1816.69	-0.233486	0.0822955	-2.83716	0.00455164	0.021278
YLPM1	1936.74	-0.218102	0.0797012	-2.7365	0.00620965	0.0276464
TTLL12	1959.61	-0.335265	0.10411	-3.22031	0.00128054	0.00717025
CYGB	1590.03	0.462637	0.0926765	4.99196	5.97699e-07	7.42176e-06
FAM168A	2113.09	-0.223457	0.0813191	-2.7479	0.00599779	0.0268397
KTN1	1883.39	-0.299394	0.123409	-2.42603	0.015265	0.0572929
CCN3	1026.79	0.622143	0.0923009	6.74038	1.57971e-11	3.80435e-10
CRKL	1868.05	-0.306961	0.0885096	-3.46811	0.000524132	0.00330097
LIPA	1910.09	0.204574	0.0772689	2.64756	0.00810743	0.034359
EGLN1	2215.11	-0.493546	0.111361	-4.43194	9.33887e-06	9.1404e-05
MACROH2A1	1975.05	-0.28202	0.0841861	-3.34996	0.000808233	0.00481906
SRRT	2199.61	-0.404238	0.0886185	-4.56155	5.07769e-06	5.29767e-05
KCNN4	1978.02	0.69975	0.0869738	8.04553	8.58732e-16	3.23875e-14
USP7	1835.06	-0.387736	0.0780329	-4.96887	6.73436e-07	8.27608e-06
GM2A	1764.34	0.419631	0.0815187	5.14766	2.63755e-07	3.50739e-06
JUNB	1554.42	0.170143	0.0851797	1.99746	0.0457755	0.13399
IL1RN	227.468	1.41587	0.170122	8.32266	8.60091e-17	3.5058e-15
CPOX	1918.66	0.282124	0.0823705	3.42506	0.000614653	0.00378215
KLF6	2102.87	-0.229419	0.0859035	-2.67066	0.00757025	0.0325023
ARMCX2	1998	0.183415	0.0775568	2.36491	0.0180343	0.0654591
CADPS	2072.12	0.251324	0.0778794	3.22709	0.00125056	0.00702338
GNG11	1660.27	0.621957	0.0901064	6.90247	5.11074e-12	1.29745e-10
SLC16A6	890.375	2.42232	0.105219	23.0217	2.8265e-117	1.23659e-113
NELFE	1652.13	-0.230584	0.104935	-2.1974	0.0279918	0.092189
QRICH1	1900.26	-0.181956	0.0836077	-2.1763	0.0295325	0.0957715
TMED7	1945.02	0.314737	0.131864	2.38683	0.0169942	0.0624261
DBI	2202.06	0.167319	0.0841031	1.98945	0.0466515	0.135675
RBBP7	2022.12	-0.585571	0.0802156	-7.29996	2.87854e-13	8.49007e-12
OAT	2013.82	0.211808	0.0798324	2.65316	0.0079743	0.0339263
NFASC	2109.5	0.318808	0.0828822	3.84652	0.000119806	0.000895986
WIPI1	1390.56	0.628164	0.0882136	7.12094	1.0719e-12	2.91278e-11
LIX1L	1778.76	-0.363268	0.0841343	-4.31772	1.57649e-05	0.000146333
EP300	1696.26	-0.232467	0.0826156	-2.81384	0.00489542	0.02264
PYCR1	1567.53	0.243214	0.0903424	2.69214	0.00709953	0.0308162
NCBP2	1718.44	0.244131	0.0830606	2.93919	0.00329067	0.0161821
GGH	2078.04	-0.342847	0.0828345	-4.13893	3.48922e-05	0.000301687
NHSL1	2309.06	-0.563475	0.0806062	-6.99046	2.73983e-12	7.1634e-11
USP36	1434.45	0.288601	0.0965112	2.99034	0.00278669	0.0140891
TBC1D20	1615.13	0.191115	0.087326	2.18852	0.0286314	0.0936658
SLC16A1	1595.54	-0.183517	0.0874054	-2.09961	0.0357635	0.110759
SPCS1	1782.49	0.198829	0.0882518	2.25298	0.0242606	0.0823019
NELFCD	2062.25	-0.31759	0.0982122	-3.23371	0.00122192	0.00687721
SRGAP2	1970.5	-0.477426	0.0781079	-6.11239	9.81498e-10	1.87787e-08
TUBGCP2	1836.36	-0.232993	0.0875114	-2.66243	0.00775778	0.033134
NSF	1906.82	0.190226	0.0825694	2.30383	0.0212319	0.0742721
EIF4A3	1957.56	-0.318622	0.0924674	-3.44578	0.000569415	0.00355377
RBM33	1504.29	-0.383584	0.0815132	-4.7058	2.52878e-06	2.78442e-05
FBXW11	1650.14	-0.177558	0.0816223	-2.17537	0.0296027	0.0959109
ASCC3	1787.5	0.504757	0.0964061	5.23574	1.64325e-07	2.28956e-06
SQLE	2512.15	-0.419042	0.082842	-5.05833	4.22948e-07	5.42639e-06
EPB41L1	1702.65	0.26669	0.0841889	3.16776	0.00153617	0.0084149
ADIPOR2	2021.83	-0.169014	0.0795041	-2.12585	0.0335156	0.105439
OLFML2A	1867.86	0.342156	0.0809694	4.22575	2.3815e-05	0.000212923
IVNS1ABP	1986.24	-0.399047	0.0798381	-4.99821	5.7866e-07	7.2058e-06
PSIP1	1483.93	-0.639903	0.123103	-5.19809	2.01342e-07	2.75272e-06
BTBD3	2439.28	-0.400352	0.0887707	-4.50996	6.48398e-06	6.59707e-05
LMO7	2341.47	0.335684	0.076289	4.40016	1.08171e-05	0.00010441
MFSD1	2658.33	1.13968	0.0777	14.6677	1.03866e-48	3.09828e-46
C14orf132	1893.77	-0.480105	0.0815929	-5.88415	4.00111e-09	6.97405e-08
PCK2	328.014	-0.555721	0.15855	-3.50502	0.000456573	0.0029289
PPP4R1	1867.98	-0.278624	0.0839656	-3.31831	0.000905638	0.00532788
F2RL1	2394.49	-0.404225	0.0816592	-4.95014	7.41598e-07	9.04597e-06
USO1	1828.65	0.284372	0.125051	2.27405	0.0229633	0.0789814
BNIP3L	1870.97	-0.278045	0.125286	-2.21928	0.0264677	0.0882039
CELSR1	1702.58	-0.259908	0.0867132	-2.99733	0.0027236	0.0138127
SEPTIN8	1763.68	-0.405326	0.0859914	-4.71357	2.43417e-06	2.687e-05
MEF2D	1596.97	0.2016	0.0873364	2.30831	0.0209819	0.0735938
IGF2BP2	1642.93	-0.383685	0.0868096	-4.41985	9.87712e-06	9.59564e-05
ENO2	2090.93	-0.456852	0.0823821	-5.54553	2.93073e-08	4.57382e-07
EPHA2	1752.84	0.315219	0.106959	2.94711	0.0032076	0.0158151
TOMM7	1660.8	0.363798	0.0870413	4.1796	2.92019e-05	0.000256028
TRAF3	1630.58	-0.177808	0.0863578	-2.05897	0.0394975	0.119503
PSD3	1928.55	0.340468	0.103468	3.29055	0.0009999	0.00579111
UBE2E1	1550.14	-0.216545	0.0878365	-2.46531	0.0136893	0.0526281
GMPS	1617.29	-0.447222	0.0854499	-5.23374	1.66115e-07	2.31204e-06
F2RL2	1868.85	0.299671	0.0840373	3.56592	0.000362579	0.00239018
TRPS1	1888.05	-0.584733	0.234291	-2.49575	0.0125689	0.0490354
STC1	2426.41	0.348765	0.0892529	3.90761	9.32135e-05	0.00072136
UHRF2	1689.22	0.224703	0.097249	2.3106	0.0208551	0.073188
PAK4	1826.93	-0.435675	0.0981963	-4.43678	9.13165e-06	8.97775e-05
CDR2L	1471.47	0.363082	0.10918	3.32554	0.000882481	0.00521394
KIAA1549L	2132.35	-0.315559	0.0801816	-3.93556	8.30028e-05	0.000650007
ARFGEF2	1563.82	0.243089	0.0882489	2.75459	0.00587659	0.0264235
TRIM56	1603.62	-0.358668	0.0837293	-4.28366	1.83841e-05	0.000168265
RAB3B	2338.76	0.465741	0.110308	4.22219	2.41941e-05	0.000215286
GADD45A	814.469	0.796052	0.0987262	8.06323	7.43048e-16	2.81864e-14
RHOC	2057.66	0.278084	0.0941375	2.95402	0.00313659	0.0155233
SLC14A1	2167.49	-0.280564	0.0895423	-3.13331	0.00172845	0.00933963
CCN1	1984.54	0.599622	0.134647	4.4533	8.45595e-06	8.36986e-05
PSMD12	1686.04	-0.196427	0.0944403	-2.07991	0.0375337	0.114752
YIPF5	1773.64	0.317804	0.0857764	3.70502	0.000211371	0.00147802
DPP7	1433.89	0.506027	0.0893288	5.66477	1.47221e-08	2.37673e-07
GSDMD	1873.62	-0.282806	0.086628	-3.2646	0.0010962	0.00628241
COPRS	1899.81	0.28943	0.0863849	3.35047	0.000806745	0.00481297
ABI2	1720.86	-0.425006	0.0847287	-5.01608	5.2737e-07	6.61101e-06
AKT3	1373.03	-0.309312	0.115359	-2.6813	0.00733362	0.031652
SMC1A	1953.7	-0.772755	0.0797787	-9.68623	3.45045e-22	2.16685e-20
STAT2	1671.89	0.447097	0.0889616	5.02573	5.01527e-07	6.31116e-06
ATOX1	1605.31	0.393646	0.109145	3.60664	0.000310185	0.00207607
PGAP6	1625.53	0.280572	0.0983306	2.85335	0.00432605	0.0203802
TOR1AIP2	1640.14	0.200436	0.101738	1.97012	0.0488241	0.139977
MCC	1529.71	0.181007	0.0844075	2.14444	0.0319977	0.101984
GGCX	1890.96	0.240958	0.0849454	2.83662	0.00455936	0.0213035
RPA1	1855.07	-0.508962	0.0905233	-5.62244	1.88279e-08	2.99535e-07
FAM98A	2040.58	0.498825	0.0813738	6.13004	8.78567e-10	1.68831e-08
STAT5B	1741.09	-0.384674	0.080858	-4.7574	1.96103e-06	2.19238e-05
CDK2AP1	1953.3	-0.207944	0.103599	-2.00719	0.0447292	0.131853
MXD4	2173.47	0.196653	0.0813828	2.41639	0.0156751	0.0584642
SESN2	435.18	0.915945	0.128681	7.11796	1.09539e-12	2.96433e-11
POLDIP3	1744.6	-0.383801	0.0845143	-4.54125	5.59208e-06	5.77013e-05
ARHGAP22	1764.21	0.633989	0.0886462	7.1519	8.5582e-13	2.3598e-11
OCIAD1	1618.62	0.21214	0.0842469	2.51808	0.0117996	0.0468168
ZNF532	1711.31	-0.448528	0.0866317	-5.17741	2.24983e-07	3.02551e-06
MFAP5	2060.08	1.88809	0.0856921	22.0335	1.3758e-107	4.51434e-104
RCC2	1731.87	-0.402187	0.099685	-4.03458	5.47002e-05	0.000447873
NSD2	2086	-1.30001	0.0922846	-14.087	4.56755e-45	1.07052e-42
BZW2	1862.55	-0.244153	0.081096	-3.01067	0.00260674	0.013323
KLF13	1226.45	-0.369553	0.0932266	-3.96403	7.36942e-05	0.000586204
MED24	1758.2	-0.332187	0.0918373	-3.61712	0.000297894	0.00201125
FAM210B	1477.49	0.867904	0.0839454	10.3389	4.69891e-25	3.6493e-23
CLIP4	1492.35	0.201328	0.0890456	2.26095	0.0237621	0.0810072
SETD7	1492.83	0.387497	0.0940269	4.12113	3.77012e-05	0.000324052
ACP1	1687.99	0.186911	0.0809972	2.30762	0.02102	0.0736684
SIX1	2196.28	-0.320066	0.0821397	-3.8966	9.75517e-05	0.00074984
PPP6R3	1715.9	-0.257397	0.108342	-2.37578	0.0175117	0.0640046
CPNE1	1684.23	-0.277218	0.108891	-2.54582	0.0109021	0.0437583
NUDT21	1637.58	-0.275629	0.09826	-2.8051	0.00503016	0.0231409
EDEM3	1963.82	0.487944	0.130608	3.73594	0.000187013	0.0013275
CYTH2	1779.93	-0.179656	0.0888339	-2.02238	0.0431376	0.128289
RPL36AL	1700.3	0.290556	0.0925613	3.13906	0.00169488	0.00917335
EFCAB14	1536.54	0.170983	0.0857314	1.9944	0.0461084	0.134615
LRRFIP2	1626.06	0.285567	0.0825215	3.46052	0.000539137	0.00338573
TCOF1	1574.19	-0.401902	0.101304	-3.9673	7.26907e-05	0.000580332
NARF	1867.35	-0.308166	0.0802119	-3.8419	0.000122084	0.000910942
DARS1	1670.91	-0.35042	0.111079	-3.15468	0.00160673	0.00875032
SH3BGRL	1741.93	0.367238	0.0964477	3.80764	0.000140298	0.00103334
ECM1	2059.12	0.652078	0.0887198	7.34986	1.98415e-13	5.91864e-12
CSF1	1713.4	-0.213376	0.0805742	-2.64819	0.00809237	0.0343285
SEC62	1640.45	0.33599	0.118507	2.8352	0.00457963	0.0213754
NEU1	1583.24	0.541699	0.091498	5.92034	3.21278e-09	5.75277e-08
PIAS3	1691.46	-0.223173	0.0910349	-2.45151	0.0142257	0.0543085
ATP6V1D	1606.18	0.377632	0.0891736	4.23479	2.2876e-05	0.000205509
PIP5K1C	1716.71	0.268905	0.0955224	2.8151	0.00487618	0.0225751
ZMYND11	1314.89	-0.3237	0.0977404	-3.31183	0.000926872	0.00544548
CHRNA9	1749.76	1.03913	0.0979193	10.6121	2.6179e-26	2.1475e-24
CEBPG	529.265	-0.280584	0.118562	-2.36656	0.0179543	0.0652772
E2F7	1287.02	0.23398	0.0899679	2.60071	0.00930324	0.0385433
ANP32E	1849.56	-0.786475	0.135078	-5.82237	5.80173e-09	9.91506e-08
RAB22A	1422.65	0.208116	0.100025	2.08065	0.0374657	0.114624
SPATS2L	1773.64	-0.242344	0.0812453	-2.98287	0.00285556	0.0143874
RETSAT	1577.82	0.750127	0.0964429	7.77793	7.37182e-15	2.57327e-13
RUNX1	1677.31	-0.345649	0.0915133	-3.77704	0.000158702	0.00114827
SRRM1	1688.64	-0.29742	0.0843403	-3.52643	0.000421199	0.00272999
SMPD4	1803.18	-0.406731	0.105764	-3.84564	0.000120239	0.000898202
GSS	1521.94	0.271269	0.086702	3.12876	0.00175547	0.00946614
SPIN1	1525.91	-0.247915	0.0865689	-2.86379	0.0041861	0.0198183
RND3	439.968	1.50059	0.1368	10.9693	5.37124e-28	4.8286e-26
SBSN	1483.38	0.55907	0.0862294	6.48352	8.96062e-11	1.97431e-09
OXSR1	1734.82	-0.350722	0.0817645	-4.28942	1.79138e-05	0.000164189
YPEL5	1285.31	0.203682	0.0968259	2.10359	0.035414	0.110014
PITPNA	1555.7	0.22287	0.0889424	2.50578	0.0122182	0.0480419
CHRAC1	1603.99	-0.512321	0.0866771	-5.91068	3.40688e-09	6.04261e-08
EPHB2	1634.08	0.409969	0.0837912	4.89275	9.94357e-07	1.17895e-05
CBL	1440.88	-0.237774	0.0908744	-2.61651	0.00888329	0.0371079
PIP4K2C	1317.68	0.384238	0.091441	4.20203	2.64534e-05	0.000233648
HERPUD1	912.392	0.233866	0.105382	2.21923	0.0264712	0.0882039
ATXN1	1819	-0.259182	0.0872717	-2.96983	0.00297966	0.0148813
PSME1	1586.99	-0.229805	0.0880831	-2.60895	0.00908204	0.0378298
MOGS	1687.05	0.319197	0.0905767	3.52405	0.000425002	0.00275057
PDLIM7	1678.2	0.287643	0.110432	2.6047	0.00919546	0.0382658
RTF1	1627.8	-0.21886	0.0874167	-2.50364	0.0122924	0.0482468
UFM1	1443.58	0.463748	0.122748	3.77805	0.000158064	0.00114491
MBOAT2	1434.07	0.306806	0.0981459	3.12602	0.00177189	0.00954291
WDR41	1400.23	-0.234125	0.0869137	-2.69376	0.00706505	0.0307049
CORO2B	1378.15	0.447155	0.0871673	5.12985	2.89971e-07	3.8327e-06
CHST11	1817.35	0.299242	0.0836482	3.57739	0.000347041	0.00229582
ACBD3	1604.36	0.280977	0.118298	2.37516	0.0175413	0.0640951
SNX18	1719.73	0.195448	0.0975656	2.00325	0.0451508	0.132663
HDAC7	1632.33	-0.370883	0.0969075	-3.82718	0.000129618	0.000962237
CLEC2B	1469.63	0.740126	0.121897	6.07172	1.26546e-09	2.36598e-08
CRK	1481.67	0.181202	0.085793	2.11209	0.0346788	0.108294
SLC2A4RG	1482.94	-0.354108	0.0936546	-3.78099	0.000156203	0.00113331
SRM	1792.02	0.263931	0.119875	2.20172	0.0276848	0.091435
FDFT1	1719.34	-0.465648	0.0865435	-5.3805	7.42793e-08	1.08929e-06
CHMP3	1325.07	0.207994	0.0971669	2.14059	0.0323072	0.102597
LARP4B	1514.29	-0.199583	0.0856789	-2.32943	0.0198361	0.0703457
TRIM47	1553.57	-0.365511	0.0912714	-4.00466	6.21076e-05	0.000502876
ERLEC1	1765.24	0.392857	0.0945199	4.15635	3.23376e-05	0.000280894
PSMB6	1669.38	-0.247042	0.0918149	-2.69065	0.0071313	0.0309109
SIN3A	1506.39	-0.583336	0.0850813	-6.85621	7.07096e-12	1.76438e-10
CHSY1	1925.12	-0.337969	0.0833772	-4.05349	5.04581e-05	0.000417831
AKR1C3	1287.55	0.262084	0.0943157	2.7788	0.00545608	0.024805
DDX54	1747.17	-0.316125	0.0996138	-3.1735	0.00150613	0.00828149
DECR1	1824.55	0.197402	0.0823938	2.39584	0.0165825	0.0612049
STRIP2	858.538	0.296366	0.104261	2.84254	0.00447558	0.0209568
ELOB	1526.94	0.207948	0.0995954	2.08793	0.0368045	0.113117
CPSF7	1463.19	-0.19138	0.0957515	-1.99872	0.0456389	0.133767
EHMT2	1556.54	-0.356249	0.0905267	-3.9353	8.30939e-05	0.000650333
DCAF6	1671.07	-0.21165	0.091832	-2.30475	0.0211805	0.0741319
DAPK3	1705.94	0.284441	0.0950387	2.9929	0.00276339	0.0139929
GRK2	1451.58	-0.232707	0.0884709	-2.63032	0.0085305	0.035874
ANO10	1519.11	0.371862	0.09039	4.11398	3.88899e-05	0.000332961
ARFIP2	1681.21	0.325924	0.0831311	3.9206	8.83297e-05	0.000685587
RANBP3	1558.55	-0.265145	0.095556	-2.77476	0.00552419	0.0250536
ZMYND8	1737.02	-0.256601	0.0827549	-3.10073	0.00193045	0.0102871
TMEM94	1582.11	-0.195834	0.0851618	-2.29956	0.0214733	0.0748969
CALCOCO1	1552.41	0.595532	0.0893768	6.66316	2.68009e-11	6.28901e-10
SARAF	1659.58	0.358083	0.0859299	4.16715	3.08426e-05	0.000269334
ANXA4	1451.92	0.552826	0.0864103	6.39769	1.57747e-10	3.3394e-09
CD74	1263.61	0.671393	0.10134	6.62517	3.4686e-11	8.01503e-10
P3H4	1786.7	0.263733	0.0907396	2.90648	0.00365518	0.0176701
H1-0	1234.29	-0.560328	0.0918824	-6.09832	1.07187e-09	2.03005e-08
KMT2A	1433.99	-0.401649	0.0872294	-4.60451	4.13438e-06	4.36555e-05
ELOC	1549.53	0.211789	0.0814324	2.6008	0.0093007	0.0385433
ERLIN1	1676.88	-0.203376	0.0818856	-2.48366	0.0130041	0.0505106
DENND4B	1344.3	-0.32457	0.0897638	-3.61582	0.000299394	0.00202033
EIF4EBP1	827.042	-0.422187	0.112343	-3.758	0.000171275	0.00122439
EDIL3	1517.05	0.478452	0.134335	3.56162	0.000368569	0.0024248
GALNT5	2201.16	1.03936	0.0906797	11.4619	2.05008e-30	2.10213e-28
ATP13A1	1552.4	0.391696	0.0895731	4.37292	1.22598e-05	0.000116601
CLCN7	1300.54	0.484283	0.105994	4.56896	4.90148e-06	5.12605e-05
PLXNA3	1564.12	0.437037	0.0842039	5.19022	2.10043e-07	2.84501e-06
RRM1	1984.99	-0.871527	0.0888713	-9.80662	1.05443e-22	6.88529e-21
UBB	1719.46	0.284447	0.0996457	2.85458	0.00430934	0.0203161
HNRNPAB	1783.21	-0.365193	0.10836	-3.37016	0.000751235	0.00451463
STRA6	1375.49	0.784029	0.111026	7.06169	1.64489e-12	4.37915e-11
CABIN1	1802.26	-0.380604	0.0850783	-4.47357	7.69228e-06	7.71875e-05
GSTO1	1649.19	0.190847	0.0851969	2.24007	0.0250865	0.0845994
TIMMDC1	1505.73	0.27148	0.0830271	3.26978	0.00107631	0.0061769
CPA4	2028.26	1.76347	0.133279	13.2314	5.78111e-40	1.08396e-37
C4orf3	2108.17	0.200673	0.101854	1.97021	0.0488143	0.139977
GSTK1	1455.35	0.425726	0.0997421	4.26827	1.96995e-05	0.000179055
GPC6	1163.03	0.334688	0.128635	2.60184	0.00927251	0.0384645
MFF	1395.31	-0.200828	0.0842412	-2.38396	0.0171275	0.0628631
FAP	1816.65	0.706385	0.112917	6.25582	3.95442e-10	7.85201e-09
TMEM109	1695.55	-0.476593	0.100848	-4.72586	2.29144e-06	2.53799e-05
HIP1	1468.78	-0.291125	0.086084	-3.38187	0.000719941	0.00435862
HDAC5	1657.72	-0.222071	0.0940054	-2.36233	0.0181606	0.0658811
GLI3	1654.36	-0.624478	0.0813556	-7.6759	1.6426e-14	5.49978e-13
ZNF496	1419.96	-0.345006	0.0983506	-3.50792	0.00045163	0.00290002
NNT	1687.49	-0.178201	0.0835062	-2.13398	0.0328441	0.103874
RGL1	1260.7	0.271443	0.0859168	3.15937	0.0015811	0.00862509
HEBP2	1255.72	0.2608	0.0907891	2.87259	0.0040712	0.0193814
SMAD3	1671.05	-0.269813	0.0851829	-3.16745	0.00153782	0.0084149
DCTN5	1542.41	0.225135	0.0905156	2.48725	0.0128737	0.0500939
SERPINF1	1687.89	0.557497	0.0969984	5.74749	9.05795e-09	1.5164e-07
POGLUT3	1996.14	-0.600256	0.115446	-5.19946	1.99871e-07	2.73546e-06
LBR	1759.98	-0.820867	0.0929718	-8.8292	1.05426e-18	5.06857e-17
TNXB	357.739	0.989668	0.146692	6.74658	1.51366e-11	3.65872e-10
ANKH	1849.25	0.461165	0.078097	5.90503	3.52587e-09	6.22841e-08
TIAL1	1541	-0.177336	0.0874096	-2.0288	0.0424791	0.126713
FKBP4	1559.11	-0.402478	0.0991677	-4.05856	4.93771e-05	0.000409914
AKIRIN1	1389.85	0.198512	0.0914926	2.16971	0.0300291	0.0969812
KDM3B	1525.02	-0.534166	0.0830097	-6.43498	1.23489e-10	2.68343e-09
PBX2	1493.64	-0.199695	0.0835781	-2.38933	0.0168793	0.0621259
TP53BP2	1538.47	-0.347926	0.0859666	-4.04723	5.18283e-05	0.000427828
PCGF2	1352.06	-0.203057	0.0968265	-2.09712	0.0359829	0.11136
SLC1A3	2391.75	-0.170063	0.0823271	-2.0657	0.0388571	0.118055
SNX21	1483.74	0.213568	0.0955002	2.23631	0.0253314	0.0852499
UROS	1512.52	0.341874	0.0851635	4.01432	5.96171e-05	0.000484804
IVD	1480.65	0.336419	0.0896577	3.75226	0.000175247	0.00125142
YEATS2	1621.24	-0.536912	0.0844343	-6.35894	2.03151e-10	4.22561e-09
NLN	1564.71	-0.226244	0.0914826	-2.47308	0.0133954	0.0516747
MROH1	1242.76	0.425805	0.0975911	4.36315	1.28203e-05	0.00012158
ABCA1	891.171	1.44026	0.117762	12.2302	2.14298e-34	2.73074e-32
ALAS1	1227	0.245127	0.101165	2.42304	0.0153911	0.0576178
HLA-C	1272.12	0.29608	0.084956	3.48509	0.000491964	0.00313239
GABARAPL1	1071.07	0.511031	0.092424	5.5292	3.21694e-08	4.99083e-07
ARID1A	1629.31	-0.549309	0.0899652	-6.10579	1.02294e-09	1.94299e-08
XPO5	1443.46	-0.199946	0.0870273	-2.29751	0.0215895	0.0752222
IGFBP1	583.844	1.39975	0.125659	11.1393	8.07854e-29	7.6834e-27
TOB1	1448.25	0.907442	0.11	8.24947	1.59103e-16	6.4056e-15
TGFB1I1	1497.08	-0.222269	0.105555	-2.10572	0.0352287	0.109589
RERE	1597.81	-0.331784	0.0880955	-3.76619	0.000165758	0.00119144
CREB3	1618.06	0.367681	0.0899599	4.08717	4.36675e-05	0.000368102
ARL1	1642.64	0.348452	0.0895376	3.89168	9.95525e-05	0.000762326
ZSWIM8	1488.23	0.192111	0.0919742	2.08875	0.0367301	0.113058
PSD4	1287.37	0.50691	0.0944659	5.36606	8.04733e-08	1.17097e-06
AEN	1324.87	0.920134	0.120012	7.66702	1.76033e-14	5.86404e-13
NFATC4	1367.14	-0.257859	0.096267	-2.67859	0.00739339	0.0318576
FST	891.984	1.48817	0.115265	12.9108	3.91215e-38	6.66844e-36
STMP1	1792.48	-0.269288	0.0814341	-3.30682	0.000943612	0.00552651
SDC4	1404.77	0.269543	0.0885742	3.04313	0.00234128	0.01217
DIRAS1	1191.36	-0.202883	0.0991704	-2.0458	0.0407759	0.122552
OSTM1	1294.35	0.759951	0.135139	5.62349	1.87142e-08	2.98087e-07
NACC2	1614.45	0.168484	0.0816944	2.06236	0.0391731	0.118768
ACOX1	1477.51	0.201398	0.0899434	2.23916	0.0251457	0.0847553
MCMBP	1581.3	-0.441088	0.0883831	-4.99063	6.01819e-07	7.4588e-06
ARNTL2	1798.41	-0.295523	0.0888665	-3.32547	0.000882695	0.00521394
LANCL1	1467.61	-0.284462	0.109704	-2.59301	0.00951413	0.0391943
SMURF2	1272.97	0.185749	0.0882147	2.10564	0.0352355	0.109589
CCDC80	2191	0.261008	0.082167	3.17655	0.00149036	0.00820513
STK24	956.853	-0.179597	0.0913727	-1.96555	0.0493511	0.140934
ALDH7A1	1590.25	-0.253227	0.0845139	-2.99628	0.00273297	0.0138548
TFPI2	1065.9	1.23423	0.0965582	12.7823	2.05944e-37	3.33706e-35
NELFB	1544.56	-0.402509	0.102128	-3.94123	8.10638e-05	0.000636722
VPS18	1562.33	0.463377	0.0913951	5.07005	3.97721e-07	5.12276e-06
SGCB	1446.75	0.2921	0.0985252	2.96473	0.00302949	0.0150785
SOCS5	1352.05	0.296775	0.114663	2.58822	0.00964725	0.039668
CYP26B1	1148.27	0.608728	0.0935861	6.50448	7.79641e-11	1.73144e-09
ABCA2	1427.08	0.390061	0.0940367	4.14797	3.35436e-05	0.000290985
SRP54	1546.5	0.223662	0.107006	2.09018	0.0366013	0.112742
DOCK10	2189.6	-0.826248	0.125842	-6.56577	5.17662e-11	1.17346e-09
PTPN9	1221.27	-0.183535	0.0884007	-2.07617	0.0378784	0.115617
HPS1	1322.44	0.551166	0.100028	5.51013	3.58575e-08	5.51088e-07
TMEM132A	1419.49	0.431686	0.0902475	4.78336	1.7239e-06	1.95391e-05
PHF20	1322.46	-0.294018	0.0971014	-3.02795	0.00246219	0.0126731
CCN2	2313.95	1.36443	0.120578	11.3157	1.09712e-29	1.09922e-27
MKI67	2515.01	-2.07594	0.0958255	-21.6637	4.51243e-104	1.18451e-100
TAP1	1172.89	0.231899	0.0953854	2.43118	0.0150496	0.0567728
RPS23	1332.11	0.180426	0.0855239	2.10966	0.0348877	0.108869
XPO7	1366.74	-0.221615	0.0865965	-2.55917	0.0104922	0.0425016
HMG20B	1623.82	-0.313234	0.0883894	-3.5438	0.000394402	0.00257941
SEPHS1	1413.36	-0.590923	0.0882703	-6.69447	2.16449e-11	5.13724e-10
PHF12	1575.45	-0.301531	0.0888777	-3.39266	0.000692183	0.00421573
PRR11	2165.63	-1.38	0.0857459	-16.0941	2.80636e-58	1.15105e-55
SPG7	1751.95	0.281922	0.0890035	3.16754	0.00153737	0.0084149
MED12	1494.9	-0.21898	0.0869825	-2.51752	0.0118185	0.0468513
DDX18	1435.89	-0.210186	0.106838	-1.96734	0.0491444	0.140558
CCDC9B	1309.52	0.254446	0.0988647	2.57368	0.0100625	0.0410291
NUP58	1374.98	-0.248183	0.0992075	-2.50166	0.0123613	0.0484407
PPP5C	1610.25	-0.22788	0.0973144	-2.34169	0.0191967	0.068628
TJP1	1283.58	-0.347275	0.0981798	-3.53713	0.000404494	0.00263212
BCL3	1243.62	-0.501614	0.0980486	-5.11597	3.12133e-07	4.10084e-06
CHI3L1	1661.29	1.05016	0.122243	8.59074	8.64139e-18	3.8317e-16
CCDC71L	1289.54	0.253245	0.0864449	2.92955	0.00339454	0.016612
FYCO1	1543.4	0.167868	0.0841978	1.99374	0.0461806	0.134771
TMEM106B	1284.24	0.336178	0.139638	2.4075	0.0160623	0.0596374
MYL6B	1370.5	0.207779	0.0980213	2.11974	0.0340282	0.106634
MADD	1365.73	-0.264548	0.0929968	-2.8447	0.00444534	0.0208599
RBM5	1315.83	-0.217793	0.0971214	-2.24248	0.0249301	0.0841583
NOL6	1677.11	0.324173	0.122969	2.63622	0.00838342	0.0353575
KIAA0319L	1566.67	0.207982	0.0850039	2.44673	0.0144157	0.0548264
BCL9	1745.23	-0.551404	0.0810751	-6.80115	1.0379e-11	2.56061e-10
NUP62	1432.1	-0.36039	0.099422	-3.62485	0.000289132	0.00196016
PTGES	698.781	1.37707	0.137719	9.99912	1.53764e-23	1.06219e-21
ZMPSTE24	1353.03	0.403073	0.106352	3.78997	0.000150665	0.0010986
MAPK14	1394.85	-0.245788	0.0847459	-2.90029	0.00372816	0.0179633
SNRPC	1432.22	-0.227729	0.0980422	-2.32276	0.0201919	0.0713337
ACBD6	1236.02	-0.195467	0.0908057	-2.15258	0.0313516	0.100363
DYRK3	1063.09	0.545128	0.0930362	5.85931	4.64803e-09	8.04374e-08
FAM102A	800.806	0.340014	0.102741	3.30941	0.000934914	0.00548536
TMEM104	1634.61	0.327091	0.0961531	3.40177	0.000669513	0.00408715
CNIH1	1114.75	0.263818	0.0977295	2.69947	0.00694506	0.0302837
TENT5A	1940.91	0.411509	0.104299	3.94548	7.96406e-05	0.000628553
CHID1	1565.05	0.210959	0.0967293	2.18092	0.029189	0.0950636
ACTR10	1262.81	0.189791	0.0886204	2.14162	0.032224	0.102439
FBXO22	1140.29	0.672664	0.0886312	7.58947	3.21213e-14	1.04354e-12
AEBP1	1643.22	0.29923	0.0887348	3.37218	0.000745756	0.00448725
LOXL4	1529.09	1.7744	0.108966	16.284	1.28256e-59	5.6112e-57
ELP2	1340.75	0.266527	0.092383	2.88502	0.00391391	0.0187208
CDK14	1783	-0.222229	0.0992737	-2.23855	0.0251849	0.0848222
GTF2H1	1183.69	0.256994	0.0923168	2.78383	0.00537211	0.0244993
SCARA3	1872.84	-0.766869	0.0850326	-9.01853	1.90627e-19	9.62301e-18
PMAIP1	1240.71	0.606883	0.121161	5.00889	5.47436e-07	6.82994e-06
SRSF7	1643.5	-0.6674	0.0853761	-7.81718	5.40188e-15	1.9008e-13
SMIM14	1162.16	0.39639	0.100542	3.94252	8.06295e-05	0.000634886
WASHC2A	1126.05	0.206276	0.0868838	2.37416	0.0175888	0.064215
PNRC1	1247.51	-0.223081	0.09756	-2.28661	0.0222187	0.0768838
ATP6V1H	1346.68	0.299221	0.0936898	3.19374	0.00140442	0.00778092
TULP3	1305.91	-0.403887	0.0871348	-4.6352	3.56593e-06	3.82376e-05
ATP6V0B	1466.76	0.382285	0.100809	3.79217	0.000149334	0.00109193
CKB	2117.2	0.31755	0.0837094	3.79348	0.000148548	0.00108739
ATP6V0D1	1547.48	0.367546	0.0941341	3.90449	9.44242e-05	0.000728923
IPO8	1516.83	-0.322209	0.0974527	-3.30631	0.000945334	0.00553166
LMF2	1459.89	0.428356	0.0979848	4.37166	1.23306e-05	0.000117105
PGM1	1544.1	-0.228127	0.0842476	-2.70782	0.0067727	0.0296576
UBE2O	1517.49	-0.370955	0.0862984	-4.29851	1.71949e-05	0.000158263
KHNYN	1164.2	-0.203786	0.0927353	-2.1975	0.0279847	0.092189
PLEKHM1	1120.6	0.47558	0.0932656	5.0992	3.41085e-07	4.44121e-06
DNAAF5	1500.7	-0.243528	0.087405	-2.78621	0.00533291	0.0243459
TMEM63B	1319.09	0.222164	0.0943946	2.35356	0.0185944	0.0671024
SEPHS2	1087.84	0.23603	0.0979175	2.4105	0.0159308	0.0592497
DDA1	1349.05	0.273936	0.092451	2.96304	0.0030462	0.015133
TCTN3	1637.11	0.221471	0.085595	2.58743	0.00966937	0.0397465
USP39	1294.86	-0.230967	0.0956619	-2.41441	0.0157605	0.0587328
MDGA1	1243.58	0.942582	0.103789	9.08168	1.0691e-19	5.59044e-18
P3H1	1673.66	0.275313	0.0927485	2.96838	0.00299374	0.0149289
JADE2	1450.54	-0.566073	0.0886469	-6.38571	1.70609e-10	3.59428e-09
RUSC2	1315.38	0.314175	0.0948154	3.31354	0.000921218	0.00541711
TSPYL1	1551.25	0.234455	0.0880038	2.66415	0.00771841	0.0330304
ACOT7	1296.21	0.241906	0.115014	2.10327	0.0354425	0.11005
GTF2IRD1	1056.49	-0.416431	0.105021	-3.96519	7.33362e-05	0.00058371
KDELR3	1776.82	0.580306	0.0810811	7.1571	8.24005e-13	2.27686e-11
CTBP1	1350.84	-0.208383	0.0952001	-2.18889	0.0286046	0.0936501
RANBP1	1681.17	-0.443952	0.088021	-5.0437	4.56615e-07	5.82983e-06
RBM23	1360.6	-0.221619	0.0912356	-2.42908	0.0151371	0.0569429
KCTD3	1506.97	-0.551384	0.107168	-5.14503	2.67477e-07	3.55327e-06
WRNIP1	1340.22	-0.198376	0.0910642	-2.17842	0.0293748	0.0954317
OSTC	1638.03	0.515598	0.0822254	6.27055	3.59782e-10	7.19839e-09
MEX3C	1247.99	-0.299453	0.103848	-2.88358	0.00393183	0.0187998
NTNG1	1837.98	0.213746	0.0834087	2.56263	0.0103882	0.0421468
GJA1	1596.82	0.558852	0.0829361	6.73835	1.60199e-11	3.84389e-10
TCEAL4	1329.69	0.221874	0.0901899	2.46008	0.0138908	0.0532621
PATL1	1070.04	-0.438393	0.0906756	-4.83474	1.33317e-06	1.54985e-05
USP24	1173.18	-0.376954	0.0975101	-3.86579	0.00011073	0.000837654
FRMD8	1290.83	0.683561	0.102611	6.66168	2.70716e-11	6.33359e-10
NAV2	1218.33	-0.244558	0.0987454	-2.47665	0.0132621	0.0512409
ENG	1474.87	0.435014	0.0972794	4.4718	7.75656e-06	7.7773e-05
TRPM7	1039.81	0.252871	0.118795	2.12863	0.0332846	0.104939
ERH	1423.91	-0.317062	0.088592	-3.5789	0.000345038	0.00228413
RBMS2	1400.04	0.194394	0.0871139	2.23149	0.0256486	0.0860526
DDX39A	1747.79	-0.757723	0.108058	-7.01219	2.34619e-12	6.14646e-11
PFKFB3	1905.87	-0.717756	0.0813419	-8.82394	1.10504e-18	5.27408e-17
EIF6	1334.22	0.322117	0.114327	2.81751	0.0048398	0.0224381
BLCAP	1276.26	0.552932	0.09287	5.95383	2.61937e-09	4.75508e-08
KDM3A	1354.9	-0.434346	0.0953178	-4.55682	5.19336e-06	5.39263e-05
SLC35B4	1389.77	-0.235147	0.0868042	-2.70894	0.00674991	0.02959
TOLLIP	1269.89	0.245002	0.110972	2.20777	0.0272602	0.0902693
NUDT4	1289.1	0.37115	0.0871852	4.25704	2.07155e-05	0.000187899
ERF	1458.77	-0.212148	0.0953274	-2.22547	0.02605	0.0871541
CSK	1278.39	-0.344367	0.109405	-3.14763	0.00164598	0.00894924
MAN2B1	1251.93	0.521994	0.0974328	5.35747	8.43943e-08	1.2226e-06
SRSF4	1342.04	-0.518584	0.0879874	-5.89384	3.77317e-09	6.63845e-08
RUVBL1	1527.2	-0.276737	0.102075	-2.71111	0.00670585	0.0294427
COPG2	1160.2	-0.27164	0.0908854	-2.98882	0.00280054	0.0141428
CAV2	1139.08	0.320831	0.0946745	3.38878	0.000702035	0.00427177
TAF6	1190.33	-0.212908	0.0976817	-2.17961	0.0292867	0.0952316
XIAP	1066.55	0.278325	0.122196	2.2777	0.0227446	0.0783729
PLK2	1195.88	1.54166	0.121011	12.7399	3.54934e-37	5.61267e-35
KIAA1671	948.06	0.801908	0.110059	7.28613	3.18978e-13	9.32423e-12
FEM1B	1108.81	0.253625	0.12027	2.1088	0.0349621	0.108979
LPCAT2	1352.34	0.341099	0.092667	3.68091	0.000232402	0.00161476
OST4	1485.52	0.292512	0.118496	2.46853	0.0135669	0.0522186
WBP11	1448.96	-0.579588	0.0923578	-6.27546	3.48602e-10	6.99602e-09
PLCB3	1548.11	-0.316942	0.0937212	-3.38175	0.000720252	0.00435862
SLC35E1	1425.33	0.212988	0.0848655	2.50971	0.0120829	0.0476257
BCAP29	1461.66	0.265979	0.125584	2.11794	0.0341799	0.106965
CPSF6	1397.77	-0.324111	0.0830179	-3.9041	9.45748e-05	0.000729315
SRSF2	1701.68	-0.534699	0.0907744	-5.89042	3.85217e-09	6.7413e-08
KIF1B	1573.54	-0.400795	0.0890822	-4.49916	6.82222e-06	6.90908e-05
ARAP3	1255.38	-0.209977	0.103366	-2.0314	0.0422149	0.126097
MTR	1340.05	-0.534006	0.102527	-5.20841	1.90461e-07	2.62033e-06
TMPO	1639.54	-1.21776	0.092092	-13.2233	6.43974e-40	1.19045e-37
DAXX	1363.04	-0.220088	0.10029	-2.19451	0.0281986	0.0926426
MYO19	1287.13	-0.321562	0.0974226	-3.30069	0.000964474	0.0056261
DCAF5	1345.97	-0.1804	0.0877665	-2.05545	0.0398356	0.120304
NASP	1533.57	-0.954581	0.0876715	-10.8882	1.31266e-27	1.15628e-25
ARF5	1289.85	-0.469047	0.101083	-4.64019	3.48082e-06	3.74167e-05
EPB41L2	1598.3	-0.901645	0.0914885	-9.85528	6.5036e-23	4.26799e-21
OSBPL3	1212.73	0.488967	0.0941071	5.19586	2.03775e-07	2.78309e-06
POMGNT1	1473.28	0.275723	0.0885884	3.11241	0.00185568	0.00994883
MRPL17	1536.95	0.175535	0.0893945	1.9636	0.0495761	0.141515
CLK3	1188	-0.215271	0.0977938	-2.20127	0.0277166	0.091471
NUP133	1286.41	-0.232973	0.0912706	-2.55255	0.0106936	0.0430666
FIS1	1410.38	0.215908	0.0907656	2.37874	0.0173719	0.0635648
SRPX2	1843.46	1.02612	0.0814518	12.5979	2.16848e-36	3.1979e-34
NAT10	1462.52	-0.269066	0.101753	-2.64431	0.00818582	0.0346465
POGZ	1229.82	-0.431119	0.0898773	-4.79676	1.61256e-06	1.84202e-05
ASXL2	1189.23	-0.20223	0.0983651	-2.05591	0.0397914	0.120226
CNOT9	1317.05	-0.351023	0.0948002	-3.70277	0.000213261	0.00148965
NCOA3	979.042	0.307609	0.0990393	3.10593	0.0018968	0.0101284
AP5Z1	1022.26	0.575663	0.113503	5.0718	3.94077e-07	5.08081e-06
SLC39A13	1497.5	0.432587	0.100864	4.28881	1.79635e-05	0.000164529
ZFAND6	1167.72	-0.187488	0.094328	-1.98761	0.0468545	0.136114
RAPGEF1	1183.28	-0.324191	0.106627	-3.04043	0.0023624	0.0122459
PSMA3	1304.97	-0.189273	0.0943462	-2.00616	0.0448397	0.132043
CCNB1	2140.09	-1.59666	0.0863771	-18.4847	2.74061e-76	2.39803e-73
AMOTL2	1185.27	0.551956	0.131917	4.18412	2.86272e-05	0.000251663
SRSF10	1453.65	-0.316522	0.109018	-2.90339	0.00369144	0.017806
NDUFB5	1228.01	0.406147	0.0996793	4.07454	4.61052e-05	0.000386418
WDR33	1322.48	-0.306747	0.0865685	-3.5434	0.000395009	0.00258192
NUP188	1380.5	-0.234492	0.100976	-2.32225	0.0202193	0.0713576
MGST1	675.98	0.242584	0.117114	2.07135	0.0383262	0.11674
NR2C2	1089.79	-0.266942	0.0969469	-2.75348	0.0058965	0.0264806
LGR6	2092.21	0.758304	0.115144	6.58571	4.52721e-11	1.03519e-09
SYNE3	1206.34	-0.832085	0.0900736	-9.23784	2.51525e-20	1.36982e-18
DROSHA	1296.07	-0.256773	0.0874954	-2.9347	0.0033387	0.0163692
NUP160	1308.79	-0.327774	0.0863118	-3.79755	0.000146133	0.00107151
C6orf120	1257.11	0.236178	0.100145	2.35838	0.0183551	0.0663847
CNOT3	1321.06	-0.418047	0.0871359	-4.79765	1.60541e-06	1.83546e-05
SLC25A23	1360.04	-0.208311	0.0912431	-2.28304	0.0224283	0.077466
ANKRD40	1241.15	-0.222772	0.0968634	-2.29986	0.0214561	0.074862
GPR161	1272.66	-0.340069	0.0992408	-3.4267	0.000610956	0.00376125
PCNT	1374.7	-0.761563	0.0868156	-8.77219	1.75219e-18	8.27248e-17
CEBPZOS	1131.06	0.255355	0.129476	1.97222	0.0485848	0.139519
PAGE2	1297.68	0.31163	0.0946308	3.29311	0.000990859	0.00574935
BCLAF1	1427.99	-0.29601	0.131398	-2.25277	0.0242738	0.0823239
PHF21A	1131.24	-0.403127	0.0937975	-4.29784	1.7247e-05	0.000158631
MED16	1324.2	-0.242691	0.109159	-2.22329	0.0261965	0.0874948
SCAMP2	1246.57	0.295216	0.102841	2.87062	0.00409666	0.0194744
LMO4	892.602	-0.424851	0.0938235	-4.5282	5.94883e-06	6.09987e-05
PARD3	1312.43	-0.278777	0.0891832	-3.12589	0.00177267	0.00954321
DHX38	1326.76	-0.227907	0.0930723	-2.44871	0.014337	0.0545905
FZR1	1405.91	-0.388771	0.098555	-3.94471	7.98977e-05	0.000630203
RAB29	987.825	0.384252	0.103415	3.71563	0.000202696	0.00142342
MEX3D	1301.31	-0.459014	0.117491	-3.90681	9.35212e-05	0.000723315
TMX2	1365.91	0.269281	0.107068	2.51506	0.0119012	0.0470919
SBF2	1113.06	-0.443714	0.115693	-3.83527	0.000125424	0.000933217
R3HDM1	1195.84	-0.234779	0.0947671	-2.47743	0.0132332	0.0511442
MFSD12	1391.09	0.310072	0.0908975	3.41123	0.000646706	0.00396266
USP10	1290.46	-0.235146	0.0867714	-2.70995	0.00672944	0.02952
HCN2	830.382	1.33179	0.132221	10.0725	7.31069e-24	5.18664e-22
MCRIP1	1223.41	0.243664	0.107242	2.2721	0.0230806	0.0792435
DDAH2	1210.98	-0.332954	0.0953038	-3.49361	0.000476545	0.00304511
PCOLCE2	1523.42	0.33602	0.0832549	4.03604	5.43602e-05	0.000445923
SBDS	1201.91	0.426161	0.0903134	4.71869	2.37364e-06	2.62461e-05
HMGB2	1693.86	-1.82373	0.0946979	-19.2584	1.19999e-82	1.21153e-79
SLC7A8	1236.14	0.857345	0.0976649	8.77844	1.65756e-18	7.85396e-17
TFDP2	1353.42	-0.169215	0.0845749	-2.00077	0.0454167	0.133206
DGKA	1041.69	0.647798	0.0941157	6.88299	5.86076e-12	1.47644e-10
CD70	1441.47	0.840175	0.10004	8.39843	4.52482e-17	1.87345e-15
IFNAR1	1232.94	0.391722	0.100852	3.88413	0.000102698	0.000784126
NUP155	1241.72	-0.403783	0.0913918	-4.41815	9.95491e-06	9.66407e-05
GPR108	1028.26	0.24843	0.102298	2.4285	0.0151614	0.0569774
KMT2B	1150.3	-0.353763	0.10212	-3.46419	0.000531839	0.0033447
CREG1	1113.3	0.820872	0.0917389	8.94792	3.62228e-19	1.79405e-17
CDK19	1127.26	-0.582255	0.119494	-4.87267	1.10102e-06	1.29605e-05
TPRG1L	975.122	0.580309	0.0968834	5.98977	2.1014e-09	3.84135e-08
KANSL1	1141.73	-0.203081	0.0952893	-2.1312	0.0330723	0.10442
ERC1	1313	-0.192118	0.0845776	-2.27149	0.0231171	0.0793234
MAT2B	1164.75	-0.228739	0.0910944	-2.51101	0.0120386	0.0475004
ACSS3	870.956	0.223583	0.0984683	2.27061	0.0231709	0.0794041
MAN2B2	1207.13	0.683233	0.0901303	7.5805	3.44222e-14	1.11554e-12
FCGRT	1111.59	0.630924	0.105476	5.98167	2.20867e-09	4.02063e-08
DCBLD1	1312.25	0.590357	0.0855155	6.90351	5.07346e-12	1.29299e-10
SPEN	1156.96	-0.396869	0.0935713	-4.24135	2.22181e-05	0.000200559
GALNT6	1371.77	0.759265	0.0898	8.45506	2.78935e-17	1.1848e-15
CNIH4	1209.52	-0.230044	0.0893974	-2.57327	0.0100741	0.041063
GOPC	1115.29	0.73698	0.112804	6.53331	6.4333e-11	1.43845e-09
HNRNPH3	1208.45	-0.473202	0.0907084	-5.21673	1.82108e-07	2.52127e-06
GNE	1257.5	-0.274858	0.0847201	-3.24431	0.00117735	0.00666638
NADSYN1	1104.89	0.568116	0.100106	5.67517	1.38554e-08	2.24786e-07
AFDN	1246.61	-0.569942	0.0880276	-6.47459	9.50725e-11	2.09016e-09
PDZD11	1311.3	0.194503	0.0987433	1.96978	0.0488634	0.140059
GPR176	1190.22	0.211231	0.096144	2.19703	0.0280182	0.0922049
GSDME	547.099	0.228709	0.115643	1.97771	0.0479611	0.138228
DYNLT3	1283.54	0.676015	0.142002	4.76059	1.93025e-06	2.16534e-05
HEBP1	964.042	0.25038	0.0962073	2.6025	0.00925457	0.0384392
SIPA1L3	1271.88	0.28778	0.102005	2.82122	0.00478408	0.022219
ARMC10	1160.21	0.311332	0.0907927	3.42904	0.000605723	0.00374123
KAT7	1070.99	-0.282144	0.0922298	-3.05914	0.00221973	0.0116025
MED14	1285.97	-0.236706	0.0909552	-2.60245	0.00925603	0.0384392
KCNK2	1362.88	0.554515	0.0834473	6.64509	3.03033e-11	7.05196e-10
JRK	1197.46	-0.626253	0.0936336	-6.68833	2.25729e-11	5.34781e-10
MAP3K3	1218.8	-0.25091	0.0965222	-2.59951	0.00933568	0.0386289
UBE2Q2	1228.64	0.225209	0.100832	2.2335	0.0255158	0.0857165
ZIC1	1558.8	-0.711312	0.0929732	-7.65072	1.99854e-14	6.62393e-13
EHD3	1237.74	0.599154	0.0907675	6.60098	4.08455e-11	9.37232e-10
NTPCR	1045.82	0.361295	0.0922767	3.91534	9.02762e-05	0.000699042
MSH6	1300.08	-0.427049	0.0901334	-4.73797	2.15871e-06	2.39908e-05
UBE2G2	1270.74	0.260355	0.0925949	2.81176	0.00492715	0.0227387
RNF14	879.439	0.197914	0.0929121	2.13012	0.033162	0.104653
HS1BP3	1058.82	0.347605	0.101121	3.43751	0.000587079	0.00364322
MCRS1	1308.79	-0.222	0.102001	-2.17645	0.0295216	0.0957665
METRN	1249.41	0.433306	0.104772	4.1357	3.53873e-05	0.000305766
THAP12	1094.28	-0.266196	0.103188	-2.57972	0.00988803	0.0404426
RMDN1	1148.82	0.177479	0.088406	2.00755	0.0446915	0.131845
GGA2	1378.88	-0.200936	0.0854225	-2.35226	0.0186595	0.0672635
NDUFAF8	1175.1	0.88263	0.101483	8.6973	3.39888e-18	1.5598e-16
THOP1	1500.39	-0.275986	0.105771	-2.60927	0.00907344	0.037806
TBL1XR1	1162.98	-0.309212	0.132821	-2.32804	0.0199101	0.0704938
GAA	860.876	1.05054	0.107913	9.73505	2.13704e-22	1.35501e-20
MBD6	1001.38	-0.208349	0.101475	-2.05322	0.0400517	0.120873
GTF2I	1345.91	-0.301233	0.0866249	-3.47744	0.000506219	0.00320508
AGO1	1296.54	-0.361204	0.0875363	-4.12633	3.68599e-05	0.000317236
FJX1	915.552	1.03818	0.139454	7.44462	9.72243e-14	3.01671e-12
SMAP2	1601.16	-0.4373	0.0903172	-4.84183	1.28651e-06	1.50093e-05
PON2	1308.25	0.486255	0.0951048	5.11284	3.17359e-07	4.16534e-06
EML4	1370.91	-0.426514	0.106721	-3.99653	6.42781e-05	0.000518212
CIITA	964.985	0.738238	0.10571	6.98362	2.87671e-12	7.47661e-11
SNW1	1051.25	-0.209813	0.094713	-2.21525	0.0267426	0.0889051
ALDH3B1	775.838	0.281465	0.102201	2.75402	0.00588673	0.0264601
NOP10	1181.51	0.261344	0.107985	2.4202	0.0155121	0.058021
SLC17A5	1256.55	0.731142	0.088721	8.24091	1.7091e-16	6.85994e-15
LYPLA2	1350.07	0.312571	0.0948593	3.2951	0.000983861	0.00571379
H2AX	1621.25	-0.969648	0.111436	-8.7014	3.27826e-18	1.50972e-16
RXRA	1063.27	-0.221125	0.0938792	-2.35542	0.0185017	0.0668229
USP40	1095.05	-0.316163	0.0879485	-3.59487	0.000324553	0.00216263
GALK1	1204.7	0.211855	0.100464	2.10877	0.0349647	0.108979
FSTL3	513.95	0.9839	0.126387	7.78484	6.97991e-15	2.44297e-13
ADAM17	1131.76	-0.36639	0.102123	-3.58772	0.000333577	0.00221569
HIBADH	1225.33	-0.200825	0.0875124	-2.29482	0.0217437	0.075619
TIPARP	822.252	0.706663	0.102129	6.9193	4.53874e-12	1.1635e-10
DDB2	1053.46	0.781862	0.0949956	8.23051	1.86423e-16	7.43708e-15
IGF2BP1	1162.9	-0.283235	0.0985941	-2.87274	0.00406931	0.0193794
GOSR2	1217.69	0.426547	0.0997312	4.27697	1.89455e-05	0.000172887
SEC22C	1209.79	-0.289168	0.0878455	-3.29178	0.000995545	0.00577144
RARG	959.612	-0.326839	0.109591	-2.98235	0.00286044	0.0144025
GLS	1321.93	0.306686	0.121788	2.51819	0.011796	0.0468166
AGAP1	1236.62	-0.363038	0.0938591	-3.8679	0.000109776	0.000832358
APBB2	1087.71	0.526843	0.0955315	5.51486	3.49065e-08	5.37102e-07
RBM10	1305.35	-0.454129	0.0960989	-4.72564	2.29392e-06	2.5386e-05
UBALD2	1244.17	-0.491191	0.0931233	-5.27463	1.33023e-07	1.87332e-06
DIP2C	1299.22	-0.179409	0.0860736	-2.08436	0.0371272	0.113833
GOLT1B	1172.68	0.337239	0.127635	2.64221	0.00823678	0.034851
RBM12	1462.41	-0.422919	0.0824378	-5.13016	2.89493e-07	3.83023e-06
FDXR	871.342	1.17105	0.101072	11.5862	4.83909e-31	5.16367e-29
BMP2	1278.61	0.571412	0.0896998	6.37028	1.88687e-10	3.93722e-09
CUL3	1095.95	-0.264904	0.108856	-2.43352	0.014953	0.0564782
GLMP	1240.82	0.742796	0.0941195	7.89205	2.97261e-15	1.066e-13
TCF20	1068.97	-0.226063	0.0910306	-2.48338	0.0130144	0.0505106
WDTC1	1154.44	-0.279032	0.103476	-2.69658	0.00700552	0.0304941
RNF167	1151.33	0.254073	0.0989265	2.5683	0.01022	0.0415736
BRD8	1308.44	-0.43921	0.0887947	-4.94636	7.5616e-07	9.21504e-06
CTCF	1109.77	-0.340548	0.0896318	-3.79941	0.000145041	0.00106528
CAMLG	1013.46	0.232764	0.0941495	2.47228	0.0134256	0.0517353
B3GNT9	1204.47	0.221405	0.104609	2.11651	0.0343017	0.107244
PXK	800.679	-0.256842	0.102653	-2.50204	0.0123481	0.0484077
APOBEC3C	1088.89	0.420807	0.0902701	4.66165	3.13692e-06	3.39984e-05
GTF2F2	1156.65	0.399098	0.0922485	4.32634	1.51609e-05	0.000141125
LSG1	1052.09	0.248781	0.0975784	2.54955	0.0107862	0.0433862
CDKN1B	1002.01	-0.447718	0.0971398	-4.60901	4.04594e-06	4.276e-05
NOMO2	1325.45	0.607023	0.093149	6.51669	7.18736e-11	1.6016e-09
POPDC3	826.186	-0.300162	0.10111	-2.96867	0.0029909	0.0149204
SPON2	1141.01	1.1858	0.0949799	12.4847	9.04449e-36	1.29031e-33
DHX16	1175.03	-0.198696	0.100967	-1.96793	0.0490762	0.140408
MYH10	1458.4	-0.864642	0.103756	-8.33342	7.85394e-17	3.22134e-15
ATP6V1G1	967.617	0.5121	0.0949505	5.39334	6.91601e-08	1.02221e-06
GOLGB1	1079.05	0.291851	0.144953	2.01342	0.04407	0.130451
TCERG1	1220.75	-0.470474	0.0959465	-4.9035	9.41439e-07	1.12638e-05
SKA2	1454.86	-0.758058	0.0923206	-8.21114	2.191e-16	8.66172e-15
EML2	969.845	0.271618	0.0975789	2.78357	0.00537637	0.0245102
FAM180A	1222.03	0.473303	0.105385	4.4912	7.08245e-06	7.13957e-05
HERC1	1267.23	-0.189546	0.0941152	-2.01398	0.0440121	0.130338
ATP6V1F	1127.25	0.341791	0.105105	3.2519	0.00114637	0.00651909
CD55	460.058	0.414354	0.124076	3.33953	0.000839207	0.00498172
TSPAN6	1357.04	0.5716	0.0869441	6.57434	4.88709e-11	1.11167e-09
TWIST2	467.518	-0.344469	0.132549	-2.59881	0.00935489	0.0386718
GPD2	1275.36	-0.386349	0.11236	-3.4385	0.000584938	0.00363337
PGPEP1	793.349	0.398325	0.101226	3.93501	8.31917e-05	0.00065071
PAQR3	902.402	0.342164	0.112875	3.03135	0.00243465	0.012551
TTPAL	947.241	0.219969	0.0956131	2.30061	0.0214134	0.0747676
RAB18	1058.38	0.259806	0.126071	2.06079	0.0393234	0.119068
XYLT1	959.702	-0.355918	0.094212	-3.77785	0.000158189	0.00114519
TOM1L2	1522.23	0.789932	0.103922	7.60119	2.93424e-14	9.60397e-13
CREBL2	1068.05	0.209627	0.100003	2.0962	0.0360642	0.111506
TRPM4	1067.74	0.347191	0.0982618	3.53333	0.000410366	0.00266504
CTNNBL1	1132.34	-0.251363	0.0888499	-2.82907	0.00466829	0.0217506
DHCR24	1829.63	-0.545192	0.0945325	-5.76725	8.05761e-09	1.35411e-07
APOE	1045.81	2.47993	0.115594	21.4539	4.20291e-102	7.88046e-99
NDFIP2	1136.23	0.614494	0.104159	5.89955	3.64487e-09	6.42134e-08
CENPF	1765.76	-1.68901	0.253203	-6.67059	2.54781e-11	6.01276e-10
PRDM4	960.252	-0.242854	0.0937367	-2.59081	0.00957503	0.0394328
EMC7	1163.54	0.501519	0.0977771	5.12921	2.90962e-07	3.83807e-06
HDGFL3	1005	-0.308697	0.109752	-2.81269	0.00491295	0.0226971
DDX46	1194.84	-0.339771	0.123551	-2.75004	0.00595873	0.0267196
TMEM33	1074.48	0.318422	0.101289	3.14369	0.00166834	0.00904833
ZFHX4	1261.78	-0.434448	0.0872707	-4.97816	6.419e-07	7.91817e-06
PCED1A	1072.56	0.263286	0.0988812	2.66265	0.00775283	0.033134
ZER1	1088.1	0.205562	0.0889516	2.31095	0.0208358	0.0731595
NCDN	1180.16	0.474482	0.101873	4.65759	3.19933e-06	3.45607e-05
TBL1X	942.206	-0.441513	0.0942158	-4.68619	2.78336e-06	3.03671e-05
TXN2	1176.81	0.191934	0.0966473	1.98593	0.0470416	0.136507
NOL11	1186.75	-0.183009	0.0889367	-2.05775	0.0396145	0.11983
NBDY	1033.53	0.289464	0.104395	2.77277	0.00555809	0.0251667
UAP1	1231.71	0.213547	0.0873458	2.44484	0.0144915	0.055051
LURAP1L	329.141	0.653117	0.143912	4.5383	5.67083e-06	5.83762e-05
TP53	1163.74	-0.403708	0.101248	-3.98731	6.68266e-05	0.000537438
SH3BP2	1178.91	-0.51653	0.0939119	-5.50015	3.79462e-08	5.82507e-07
ANAPC1	1069.89	-0.280843	0.0918671	-3.05706	0.00223518	0.011674
TCAF1	1259.44	-0.195946	0.0931601	-2.10333	0.0354369	0.11005
DDX39B	1107.39	-0.228663	0.0937762	-2.43839	0.014753	0.0559025
BAHCC1	1216.17	-0.742474	0.0873856	-8.49654	1.95334e-17	8.35099e-16
SOX2	1849.5	-0.793032	0.0927559	-8.54966	1.23449e-17	5.34742e-16
BCKDK	1299.02	-0.27189	0.0948508	-2.8665	0.00415033	0.0196938
TUBG1	1293.15	-0.346016	0.120806	-2.86422	0.00418039	0.0198078
CEMIP	1685.16	1.53046	0.0926164	16.5247	2.437e-61	1.27942e-58
FBXO21	1107.83	-0.263002	0.092437	-2.84521	0.00443826	0.0208415
UQCC1	1019.07	0.291884	0.0903785	3.22958	0.00123974	0.00696558
KMT5A	881.837	-0.444346	0.0937773	-4.73831	2.15505e-06	2.39704e-05
FUBP1	1406.93	-0.521181	0.0879846	-5.92355	3.15066e-09	5.64923e-08
PRAME	1241.88	-0.4756	0.0889366	-5.34763	8.91147e-08	1.28672e-06
ANLN	1837.64	-1.4582	0.118312	-12.3251	6.63865e-35	8.89105e-33
HLA-DRA	1049.51	0.691181	0.100218	6.89678	5.31963e-12	1.34788e-10
ZNF318	1038.43	-0.291103	0.0896336	-3.24771	0.0011634	0.00660449
CNDP2	1090.92	-0.238729	0.106188	-2.24819	0.0245643	0.083116
RBM17	1067.79	-0.340692	0.0920048	-3.70298	0.00021308	0.00148918
RNF157	1113.61	-0.471994	0.0956098	-4.93667	7.94679e-07	9.6397e-06
LETMD1	896.819	0.263446	0.0958229	2.74931	0.00597216	0.0267433
HAUS6	1251.54	-0.47512	0.129815	-3.65998	0.00025223	0.00173781
ITPA	1195	0.231448	0.109339	2.11679	0.0342773	0.107193
DKC1	1147.42	-0.216285	0.110331	-1.96032	0.0499582	0.142306
GDE1	1158.79	0.214864	0.091461	2.34924	0.0188119	0.0676456
HLA-DRB1	1114.9	0.75253	0.101262	7.43151	1.07366e-13	3.29248e-12
HNRNPUL2	1144.53	-0.322241	0.0923834	-3.48808	0.000486505	0.00310121
RPS6KA4	1206.37	-0.251541	0.116599	-2.15731	0.0309814	0.0994207
ANAPC13	1051.91	0.529502	0.0941319	5.62511	1.8539e-08	2.95655e-07
SLC35C1	1119.92	0.402555	0.109787	3.66668	0.00024572	0.00169651
TECPR2	1136.95	0.265392	0.100685	2.63587	0.00839215	0.0353829
ARHGEF7	1084.93	-0.244461	0.0978	-2.49961	0.0124331	0.0486684
RHOT1	918.862	-0.239151	0.107649	-2.22158	0.0263117	0.0877822
CES2	777.973	0.578285	0.10075	5.7398	9.47902e-09	1.57285e-07
PLPPR2	1242.65	0.457367	0.111223	4.11217	3.91956e-05	0.000335142
MRGBP	1022.59	-0.417027	0.0931728	-4.47584	7.61116e-06	7.64319e-05
CDK5RAP2	1067.53	-0.391936	0.090039	-4.35296	1.34314e-05	0.000126643
ELF4	860.671	-0.241174	0.12023	-2.00594	0.0448629	0.132043
IRGQ	1164.75	0.331197	0.0978472	3.38484	0.00071221	0.00432366
ATRAID	1077.54	0.20182	0.101039	1.99745	0.0457761	0.13399
KBTBD2	1044.94	-0.25867	0.109187	-2.36906	0.0178335	0.0649289
SMC3	1033.63	-0.440716	0.12211	-3.60916	0.00030719	0.00206339
DOCK7	1145.94	-0.286408	0.127089	-2.2536	0.0242212	0.0822519
DDX50	1073.07	-0.222662	0.111759	-1.99233	0.0463348	0.135023
SART3	1068.1	-0.32551	0.0974926	-3.33882	0.000841346	0.00499216
SCP2	1110.76	0.360651	0.107939	3.34124	0.000834054	0.00495562
H1-10	1001.95	-0.786517	0.109434	-7.18714	6.6163e-13	1.8675e-11
NUP153	1209.75	-0.477237	0.0896113	-5.32564	1.006e-07	1.44146e-06
BNC2	1292.76	-0.395511	0.102641	-3.85333	0.000116523	0.000873919
ATP5MC1	1379.89	0.269065	0.111703	2.40876	0.016007	0.0594825
CPSF3	1120.3	-0.248697	0.0980294	-2.53697	0.0111817	0.0447439
BAIAP2	1005.91	0.276047	0.104233	2.64838	0.00808786	0.0343204
TIMM17A	1209.52	0.402457	0.10438	3.85571	0.000115396	0.000866959
GLIS3	1113.99	-0.44731	0.102083	-4.38184	1.17681e-05	0.00011266
RBSN	920.829	-0.272158	0.0947603	-2.87207	0.00407794	0.0193994
BLMH	1227.25	-0.22332	0.0917536	-2.43391	0.0149365	0.0564474
CHRDL1	1562.04	-0.260173	0.0898231	-2.8965	0.00377351	0.0181618
MPI	1279.46	-0.255023	0.0947174	-2.69246	0.00709268	0.0308046
SAR1B	1057.8	0.258714	0.109375	2.36538	0.0180114	0.0654302
MRPL15	1205.65	0.181467	0.0904364	2.00657	0.0447954	0.132003
MRPL52	975.298	0.425075	0.100483	4.23032	2.33355e-05	0.000209206
ZDHHC9	1144.02	0.351035	0.0893554	3.92853	8.54671e-05	0.000666917
JPT2	1294.51	-0.277497	0.107688	-2.57686	0.00997023	0.0407281
TXNL1	1020.58	-0.198742	0.0952776	-2.08592	0.0369858	0.113547
PNRC2	1161.09	-0.246467	0.10585	-2.32845	0.0198884	0.0704547
MDFIC	1090.7	-0.294012	0.12679	-2.3189	0.0204007	0.0719588
COPS3	1106.42	-0.26888	0.10347	-2.59862	0.00935986	0.0386801
SNRPE	1131.95	-0.322058	0.0956676	-3.36643	0.00076148	0.00456784
TCIRG1	1020.5	0.294042	0.0920124	3.19567	0.00139505	0.00774782
FEZ1	949.967	0.261824	0.100852	2.59611	0.00942847	0.0389514
PITX1	1031.43	-0.355417	0.102158	-3.47909	0.000503127	0.00319114
UPP1	543.394	-0.61112	0.126049	-4.84827	1.24542e-06	1.45687e-05
PHLDA2	1284.79	0.54997	0.105929	5.19186	2.08204e-07	2.8291e-06
CCDC90B	774.972	0.540966	0.11701	4.62325	3.77775e-06	4.03114e-05
PC	1412.54	0.244527	0.0905337	2.70095	0.00691426	0.0301594
NFYA	1072.24	-0.272079	0.0901117	-3.01936	0.00253312	0.012972
YWHAH	1222.97	-0.463649	0.0912223	-5.08263	3.72237e-07	4.8134e-06
NUP43	1056.95	-0.300495	0.0950563	-3.16123	0.00157103	0.00857371
CSRP2	1567.97	-0.225146	0.0949972	-2.37003	0.0177869	0.0647939
NMD3	1087.68	0.305414	0.113263	2.6965	0.00700725	0.0304941
MFSD3	1131.31	0.385685	0.0890378	4.3317	1.47964e-05	0.000138419
CYSTM1	897.889	0.262759	0.107761	2.43836	0.014754	0.0559025
SNX8	1031.53	0.336925	0.112703	2.98948	0.00279452	0.0141233
SAMD1	959.229	-0.277574	0.0955171	-2.90602	0.00366063	0.0176899
NKIRAS2	1070.68	0.206821	0.103108	2.00588	0.0448694	0.132043
GLT8D1	1129.79	0.245301	0.0933655	2.62732	0.00860597	0.0361381
SH3BP5L	1279.7	0.269174	0.115894	2.32259	0.0202011	0.0713337
EMC10	1184.69	0.474203	0.0940223	5.04351	4.57065e-07	5.82991e-06
SMIM30	1037.79	0.295469	0.109912	2.68825	0.00718282	0.0311137
MED25	1110.71	-0.218095	0.0944601	-2.30886	0.0209512	0.0735057
SLC41A3	931.975	0.242227	0.104531	2.31727	0.0204891	0.0721932
HDAC3	1088.48	-0.400004	0.097859	-4.08756	4.35943e-05	0.000367958
HCFC1R1	1172.7	-0.211513	0.0903868	-2.34009	0.0192793	0.0688442
MXRA8	1155.43	0.408262	0.104055	3.92352	8.72643e-05	0.000678522
UBL5	1276.34	0.301642	0.0896769	3.36365	0.00076919	0.00460777
ZMYM3	1188.91	-0.445333	0.0892148	-4.9917	5.98507e-07	7.42476e-06
EDEM2	1223.58	0.558314	0.0952888	5.85918	4.65158e-09	8.04374e-08
THRA	1170.68	-0.359501	0.0906252	-3.96689	7.28159e-05	0.000580978
KDSR	881.634	0.202977	0.0977061	2.07742	0.0377627	0.115318
TIMELESS	1290.71	-1.10645	0.0925533	-11.9547	6.13527e-33	7.06364e-31
PLEKHH3	923.277	-0.191982	0.0970703	-1.97776	0.0479556	0.138228
ARHGEF6	1105.26	-0.319547	0.10045	-3.18116	0.00146684	0.00808921
SLC12A4	1025.45	0.825797	0.106812	7.73128	1.06468e-14	3.63905e-13
NUP93	1193.89	-0.455076	0.107613	-4.22881	2.3493e-05	0.000210331
IKBIP	1377.62	0.516145	0.103831	4.97102	6.6601e-07	8.19249e-06
ZNF618	1245.25	-0.402678	0.100957	-3.98859	6.6468e-05	0.000534882
EEF2K	1204.13	-0.398191	0.100544	-3.96038	7.48304e-05	0.000593802
REC8	1491.65	0.187764	0.0914373	2.05347	0.0400272	0.120827
ARSJ	1305.96	-0.323526	0.0959055	-3.37338	0.00074251	0.00447244
JKAMP	990.603	0.323331	0.104052	3.10739	0.00188745	0.0100866
TRO	1183.59	0.291754	0.0949372	3.07313	0.00211828	0.0111301
GAPVD1	1054.84	-0.197446	0.0914673	-2.15865	0.0308775	0.0991285
C11orf24	1219.5	0.262585	0.105135	2.49759	0.012504	0.0488776
NCAPD3	1307.88	-0.894264	0.0988627	-9.04552	1.48949e-19	7.6665e-18
AUTS2	1194.03	-0.616375	0.0896713	-6.87372	6.25509e-12	1.56975e-10
SYVN1	979.43	0.233669	0.103147	2.26541	0.0234875	0.0802796
FAM219A	1049.35	-0.357011	0.0949591	-3.75963	0.000170162	0.00121942
SETD2	1018.98	-0.287646	0.116866	-2.46133	0.0138425	0.0530925
ITGA11	775.727	0.765801	0.103562	7.39462	1.41813e-13	4.30856e-12
BCOR	1075.15	-0.407613	0.090559	-4.50108	6.76092e-06	6.86288e-05
BIRC5	1752.85	-1.44146	0.10045	-14.35	1.06472e-46	2.79488e-44
TCEAL8	1172.44	0.39757	0.104292	3.81209	0.000137796	0.00101719
ATP13A2	1203.68	0.274617	0.0978393	2.80682	0.00500331	0.0230496
SINHCAF	918.87	-0.288625	0.099999	-2.88628	0.00389831	0.0186666
ADARB1	947.921	0.535256	0.107901	4.96062	7.02671e-07	8.61116e-06
ZNF687	916.512	-0.217821	0.102129	-2.13282	0.0329398	0.104102
HIPK1	1053.27	-0.232476	0.0927628	-2.50614	0.0122058	0.0480076
HDAC4	1137.12	-0.711001	0.0955456	-7.44148	9.9562e-14	3.06749e-12
WEE1	1384.24	-0.73504	0.0900857	-8.15934	3.36871e-16	1.3159e-14
DNAJC3	1090.43	0.399325	0.104594	3.81786	0.000134614	0.000997072
FOXJ3	1040.34	-0.222288	0.0938299	-2.36905	0.0178338	0.0649289
RAP2B	966.562	0.381477	0.0909911	4.19246	2.75947e-05	0.000243237
CPT1C	1035.84	0.227265	0.0996401	2.28086	0.0225567	0.0778071
ARHGEF28	761.69	0.437883	0.100786	4.34468	1.39479e-05	0.000131231
ANAPC7	1065.58	-0.268622	0.100198	-2.68092	0.00734209	0.0316782
TCF4	1367.65	-0.28569	0.128765	-2.21869	0.026508	0.0883039
ATG9A	1059.84	-0.246271	0.100504	-2.45037	0.0142708	0.0544016
MRAS	900.592	0.332398	0.104002	3.19608	0.00139307	0.0077427
MLXIP	1131.39	-0.231296	0.115013	-2.01105	0.0443207	0.130957
YTHDC1	969.558	-0.234086	0.101084	-2.31575	0.0205719	0.0723682
SLC25A29	906.944	-0.336294	0.0978393	-3.43721	0.000587742	0.00364553
PRPF4B	1210.14	-0.269409	0.123812	-2.17595	0.029559	0.0958167
SMYD2	1062.63	-0.337965	0.0920745	-3.67056	0.000242019	0.00167272
FOXM1	1627.59	-1.60923	0.0997606	-16.131	1.54568e-58	6.54421e-56
PTGS2	384.67	1.50134	0.145574	10.3133	6.13724e-25	4.7106e-23
PGRMC2	1008.41	0.255947	0.103843	2.46475	0.013711	0.0526961
BRD9	1077.77	-0.267099	0.0956151	-2.79349	0.00521433	0.023896
SGTB	723.366	0.351471	0.115909	3.0323	0.00242699	0.0125213
BAG2	1134.73	0.236245	0.0958867	2.46379	0.0137476	0.0527903
OGFOD3	1076.98	-0.187387	0.095306	-1.96616	0.0492797	0.140822
BECN1	1001.08	0.181179	0.0903244	2.00587	0.0448696	0.132043
PTTG1	1470.56	-1.10289	0.0866406	-12.7295	4.0551e-37	6.3361e-35
ATF7IP	1056.53	-0.31505	0.108625	-2.90036	0.00372739	0.0179633
RNF126	1054.05	-0.247669	0.101332	-2.44413	0.01452	0.0551432
LGMN	1068.43	0.347847	0.0938193	3.70763	0.000209211	0.0014637
SFT2D2	1201.19	-0.212436	0.0925652	-2.29498	0.021734	0.0756054
GNB4	1157.66	-0.319693	0.127325	-2.51084	0.0120444	0.047501
ZNF740	868.488	-0.290235	0.0960521	-3.02164	0.00251409	0.0129136
COMMD6	912.696	0.271661	0.0946897	2.86896	0.00411821	0.0195626
ANGEL2	904.242	-0.226994	0.105398	-2.15369	0.0312645	0.100109
B3GAT3	1126.29	0.702968	0.0955951	7.3536	1.92941e-13	5.77732e-12
ATP5MD	1073.94	0.240025	0.0962415	2.49399	0.0126316	0.0492249
TUBA1B	1565.16	-0.848703	0.099282	-8.54841	1.24796e-17	5.38799e-16
YIPF6	946.673	0.329098	0.099549	3.30589	0.000946748	0.00553746
SAP130	1013.31	-0.292996	0.0967626	-3.02799	0.00246183	0.0126731
TEX2	929.859	0.553405	0.0976471	5.66739	1.44985e-08	2.3464e-07
HS2ST1	1204.19	0.272642	0.120046	2.27116	0.0231375	0.0793519
B4GALNT4	1148.47	-0.421383	0.0966006	-4.36212	1.28809e-05	0.000121978
SRI	1050.32	-0.209942	0.0912736	-2.30014	0.0214401	0.0748406
WDR13	886.938	0.208048	0.0994044	2.09295	0.0363538	0.112137
SLC15A4	924.916	0.324837	0.0985551	3.29599	0.000980742	0.00569905
WDR45	773.392	0.220087	0.10301	2.13656	0.0326341	0.10336
PLXNB1	1071.69	0.546337	0.101502	5.38253	7.34481e-08	1.07951e-06
MRPS6	1470.64	0.199387	0.0874479	2.28007	0.0226035	0.0779199
PLP1	1253.7	0.619275	0.0910895	6.79854	1.05685e-11	2.60247e-10
TARDBP	1043.7	-0.388628	0.0961836	-4.04048	5.33415e-05	0.000439214
SCCPDH	959.611	-0.196299	0.0951339	-2.06339	0.0390752	0.118526
KRR1	939.182	0.462881	0.127888	3.61941	0.000295272	0.00199457
BCL2L11	1145.93	-0.327127	0.0937691	-3.48864	0.000485479	0.00309767
PDCD4	957.47	0.280122	0.119886	2.33656	0.0194619	0.0692952
ANKRD27	838.785	-0.31604	0.101546	-3.1123	0.00185636	0.00994883
SRGN	1292.45	1.22087	0.0870859	14.0192	1.19009e-44	2.6931e-42
TPST1	1076.07	0.288172	0.0972476	2.96328	0.00304381	0.0151269
HOXB2	1169.76	0.226097	0.0948574	2.38355	0.0171466	0.0629158
NPRL3	889.091	-0.332156	0.122916	-2.7023	0.00688615	0.0300668
WDFY3	1000.62	-0.221889	0.0983239	-2.25672	0.0240258	0.0817052
FBXL19	1149.05	-0.2562	0.101705	-2.51904	0.0117675	0.046746
SFSWAP	880.163	-0.288865	0.100894	-2.86305	0.00419586	0.0198524
CAMSAP1	1020.18	-0.230766	0.0987446	-2.337	0.0194393	0.0692753
ADSS2	850.906	0.215331	0.0978774	2.20001	0.0278064	0.0917444
RARA	935.878	-0.532595	0.0940403	-5.66348	1.48336e-08	2.38884e-07
DNASE2	746.082	0.376854	0.107264	3.51333	0.000442526	0.00284853
MEX3A	1239.07	-0.549223	0.0913803	-6.0103	1.85176e-09	3.39921e-08
LPXN	971.336	0.629387	0.0952963	6.60453	3.98778e-11	9.16631e-10
GZF1	650.934	0.284019	0.104731	2.7119	0.00668995	0.0293959
SLC30A1	578.986	0.638074	0.120766	5.28357	1.26691e-07	1.78991e-06
RASL10B	902.176	0.240164	0.103661	2.31681	0.0205139	0.0722225
MOSMO	914.292	0.277911	0.109141	2.54635	0.0108854	0.0437317
SCFD1	916.881	0.282246	0.132836	2.12477	0.0336057	0.10565
DNPEP	852.45	-0.261703	0.102709	-2.54801	0.0108338	0.0435508
ABHD14B	855.991	0.509653	0.100036	5.09468	3.49332e-07	4.5351e-06
PEG10	1231.07	-0.356259	0.103876	-3.42965	0.000604362	0.00373458
LZTS1	1565.3	-0.386932	0.0923023	-4.19201	2.7649e-05	0.000243553
POLR2K	1028.49	0.225732	0.0951322	2.37282	0.0176528	0.0644238
ZNF622	1027.64	0.412303	0.114247	3.60888	0.000307527	0.0020646
TNFAIP3	919.859	0.584847	0.109148	5.35829	8.40155e-08	1.21846e-06
ARMCX3	1080.57	0.480748	0.102563	4.68735	2.76759e-06	3.02202e-05
GNPTAB	991.458	0.320722	0.120181	2.66867	0.00761518	0.0326525
PPP2R5D	1054.39	-0.222361	0.104044	-2.13718	0.0325834	0.103249
ZNF385A	873.245	0.31042	0.100393	3.09205	0.0019878	0.0105414
POFUT2	1044.05	0.420834	0.0965687	4.35787	1.31333e-05	0.000124189
RTCA	854.424	0.211172	0.0951919	2.21839	0.0265286	0.0883276
SDF2	1077.78	0.337117	0.0933818	3.61009	0.000306086	0.00205809
SMC4	1298.16	-1.17057	0.136591	-8.5699	1.03576e-17	4.54662e-16
PHPT1	1013.3	0.641731	0.0967374	6.63374	3.2728e-11	7.60273e-10
ANKZF1	965.939	-0.521951	0.0970721	-5.37694	7.57607e-08	1.10607e-06
ZC3H4	1135.65	-0.361229	0.103621	-3.48604	0.000490222	0.00312338
ZCCHC3	915.087	-0.283355	0.0959607	-2.95283	0.00314878	0.015566
PNN	1057.05	-0.286513	0.118013	-2.4278	0.0151909	0.0570636
ARAF	969.041	-0.199805	0.0971498	-2.05667	0.039718	0.120087
POLH	880.225	0.409708	0.104337	3.92678	8.60889e-05	0.000670972
GRAMD1B	1185.18	0.199398	0.0938636	2.12434	0.0336415	0.105668
HMGCR	1231.97	-0.385237	0.102246	-3.76775	0.000164724	0.00118596
TRAPPC9	976.274	-0.349671	0.0930346	-3.75851	0.000170931	0.00122393
COL22A1	1373.41	1.5524	0.0943136	16.46	7.10786e-61	3.588e-58
ALG3	1011.12	0.408915	0.0981796	4.16497	3.11395e-05	0.000271385
SETD1B	940.7	-0.21732	0.0972424	-2.23482	0.0254289	0.0854905
ITGB3	596.257	1.01685	0.120959	8.40658	4.22125e-17	1.75329e-15
LIG3	904.583	-0.441579	0.0994821	-4.43877	9.04736e-06	8.90154e-05
HR	1064.02	-0.486991	0.0972209	-5.00912	5.46786e-07	6.82832e-06
PSPC1	1153.29	-0.243314	0.0906184	-2.68503	0.00725226	0.0313731
PCIF1	950.633	-0.528891	0.110676	-4.77874	1.76397e-06	1.99244e-05
GTF2A2	949.749	0.261986	0.0967429	2.70807	0.00676767	0.0296481
MSX1	1210.44	-0.390986	0.0997941	-3.91793	8.93119e-05	0.000692392
PFKFB4	1433.17	-0.893631	0.0926979	-9.64026	5.40534e-22	3.34647e-20
HLTF	896.296	-0.305561	0.142234	-2.1483	0.03169	0.1012
EHMT1	1039.45	-0.276494	0.0928434	-2.97806	0.00290076	0.0145704
TMEM115	948.121	0.312059	0.101887	3.06281	0.00219271	0.0114887
STIM1	802.036	0.279516	0.107407	2.60239	0.00925763	0.0384392
PLXNA2	883.105	0.860006	0.111587	7.70703	1.28777e-14	4.33383e-13
DOT1L	1212.55	-0.40543	0.0991904	-4.0874	4.36242e-05	0.000367974
KCNE4	1093.38	-0.461578	0.0911611	-5.06333	4.12002e-07	5.29631e-06
NCAPG2	1308.95	-1.26875	0.090123	-14.078	5.18272e-45	1.19339e-42
EPN2	1091.73	-0.202001	0.0968144	-2.08647	0.0369358	0.113453
TMEM63A	945.941	-0.373109	0.102924	-3.6251	0.000288853	0.00195927
TRAPPC1	1071.48	0.193244	0.0924363	2.09057	0.036567	0.112689
NABP1	1089.07	0.767239	0.10061	7.62591	2.42324e-14	7.9912e-13
MRTO4	985.665	-0.313781	0.11167	-2.8099	0.00495569	0.0228543
NAT9	973.993	0.474404	0.106218	4.46632	7.95758e-06	7.95455e-05
FMNL3	1112.41	-0.255227	0.10278	-2.48323	0.0130197	0.0505123
PDGFC	884.001	0.305909	0.114244	2.67767	0.00741358	0.0319027
NUP85	1083.56	-0.611522	0.115063	-5.31468	1.06844e-07	1.52427e-06
ARL4D	459.391	0.756333	0.137086	5.51722	3.44401e-08	5.31171e-07
SF3A2	1002.28	-0.267766	0.0985567	-2.71687	0.00659019	0.0290429
DGKD	990.192	-0.449857	0.0940279	-4.78429	1.71589e-06	1.94819e-05
WDR48	860.227	-0.188373	0.0951428	-1.97989	0.0477155	0.137914
ZNF469	866.436	0.91473	0.114406	7.99544	1.29112e-15	4.80054e-14
SLC12A9	1030.37	0.274282	0.0900739	3.04508	0.00232621	0.0121061
CHST12	1112.42	0.265393	0.0975808	2.71972	0.0065337	0.0288542
CKS1B	1013.28	-1.34509	0.110321	-12.1925	3.40676e-34	4.21827e-32
PIGG	988.673	0.256795	0.100382	2.55818	0.0105222	0.0425722
BCAM	866.691	0.237723	0.0978387	2.42975	0.0151093	0.0568876
GPT2	527.09	-0.298857	0.11634	-2.56882	0.0102047	0.0415306
ZFPM2	1119.82	0.260618	0.0953845	2.73228	0.0062897	0.027946
TM4SF1	1481.73	-0.317078	0.0834227	-3.80086	0.000144193	0.00105965
FGD1	869.614	-0.225568	0.108137	-2.08594	0.0369839	0.113547
SIX4	920.296	-0.374519	0.125684	-2.97985	0.00288388	0.0144967
FNBP4	868.813	-0.335424	0.11037	-3.03908	0.00237301	0.0122766
ABLIM3	659.26	0.400207	0.11106	3.60351	0.000313943	0.00209801
TEAD2	1077.47	-0.58045	0.109161	-5.31738	1.05273e-07	1.50512e-06
IGBP1	887.876	0.230832	0.104476	2.20943	0.0271444	0.0899673
SMARCAL1	829.358	-0.203448	0.0960481	-2.11818	0.0341595	0.106927
GSE1	870.632	-0.384769	0.101334	-3.79703	0.000146443	0.00107318
WDR18	1001.41	-0.279911	0.115754	-2.41814	0.0155999	0.0582335
TP53INP2	1272.05	0.197297	0.089212	2.21155	0.0269977	0.089594
DTYMK	1143.12	-0.728284	0.111512	-6.53097	6.53435e-11	1.45856e-09
FRAS1	898.395	-0.376829	0.100602	-3.74575	0.000179854	0.00128014
SMAD4	868.706	-0.213158	0.102391	-2.08181	0.0373602	0.114381
AHCYL2	756.169	0.252652	0.109928	2.29834	0.0215426	0.0751185
[truncated: 2,668 more rows]
